# Supplementary material for: Multiomics analyses identified epigenetic modulation of the S100A gene family in Kawasaki disease and their significant involvement in neutrophil transendothelial migration
Source: Clin Epigenetics. 2018 Nov 1;10:135. doi: 10.1186/s13148-018-0557-1 (PMC6211403; doi:10.1186/s13148-018-0557-1)
Supplement: Supplementary file 7 — GO analysis results. We had the 80 genes analyzed with GO by mapping the genes to GO data set (Gene Ontology-Homo sapiens-2010-04-29). (XLS 344 kb) [file 13148_2018_557_MOESM7_ESM.xls]

## Sheet: Sheet1
function	type	Enrichment Score	Enrichment p-value	% genes in group that are present	# genes in list, in group	# genes not in list, in group	# genes in list, not in group	# genes not in list, not in group	GO ID
defense response to bacterium	biological process	17.6289	2.20732e-08	5.38922	9	158	67	18728	42742
response to bacterium	biological process	16.4691	7.04004e-08	4.71204	9	182	67	18704	9617
plasma membrane	cellular component	15.4913	1.87168e-07	0.955325	34	3525	42	15361	5886
leukocyte migration	biological process	15.4195	2.01101e-07	4.16667	9	207	67	18679	50900
membrane	cellular component	15.1403	2.6587e-07	0.759452	46	6011	30	12875	16020
immune system process	biological process	15.015	3.01346e-07	1.28062	23	1773	53	17113	2376
neutrophil migration	biological process	14.5738	4.68474e-07	12.8205	5	34	71	18852	1990266
neutrophil chemotaxis	biological process	14.5738	4.68474e-07	12.8205	5	34	71	18852	30593
granulocyte chemotaxis	biological process	13.512	1.35466e-06	10.4167	5	43	71	18843	71621
granulocyte migration	biological process	13.4074	1.5039e-06	10.2041	5	44	71	18842	97530
leukocyte chemotaxis	biological process	13.142	1.96102e-06	6.45161	6	87	70	18799	30595
inflammatory response	biological process	13.0726	2.10211e-06	2.71003	10	359	66	18527	6954
regulation of protein processing	biological process	13.0718	2.10375e-06	2.3913	11	449	65	18437	70613
regulation of endopeptidase activity	biological process	13.0178	2.22036e-06	3.125	9	279	67	18607	52548
regulation of peptidase activity	biological process	12.8211	2.70321e-06	3.05085	9	286	67	18600	52547
immune response	biological process	12.8133	2.72435e-06	1.45923	17	1148	59	17738	6955
defense response to other organism	biological process	12.3644	4.26778e-06	2.88462	9	303	67	18583	98542
regulation of proteolysis	biological process	11.9677	6.34599e-06	2.39234	10	408	66	18478	30162
RAGE receptor binding	molecular function	11.8309	7.2764e-06	30	3	7	73	18879	50786
response to other organism	biological process	11.6997	8.29661e-06	2.32019	10	421	66	18465	51707
myeloid leukocyte migration	biological process	11.6249	8.94025e-06	7.14286	5	65	71	18821	97529
response to fungus	biological process	11.5043	1.00862e-05	11.7647	4	30	72	18856	9620
positive regulation of NF-kappaB transcription factor activity	biological process	11.3353	1.19433e-05	4.72441	6	121	70	18765	51092
positive regulation of inflammatory response	biological process	11.2856	1.25521e-05	6.66667	5	70	71	18816	50729
chronic inflammatory response	biological process	11.2305	1.32632e-05	25	3	9	73	18877	2544
myeloid leukocyte activation	biological process	10.7904	2.05958e-05	6.0241	5	78	71	18808	2274
cell chemotaxis	biological process	10.7001	2.2543e-05	4.22535	6	136	70	18750	60326
activation of cysteine-type endopeptidase activity	biological process	10.5618	2.58862e-05	5.74713	5	82	71	18804	97202
response to external biotic stimulus	biological process	10.4909	2.77877e-05	1.81818	11	594	65	18292	43207
secretion by cell	biological process	10.3646	3.15305e-05	2.24439	9	392	67	18494	32940
response to wounding	biological process	10.2198	3.64434e-05	1.95313	10	502	66	18384	9611
response to biotic stimulus	biological process	10.0929	4.13714e-05	1.74051	11	621	65	18265	9607
regulation of catalytic activity	biological process	10.0734	4.21854e-05	1.09007	19	1724	57	17162	50790
serotonin secretion involved in inflammatory response	biological process	9.9561	4.74372e-05	66.6667	2	1	74	18885	2442
serotonin secretion by platelet	biological process	9.9561	4.74372e-05	66.6667	2	1	74	18885	2554
defense response	biological process	9.93717	4.8344e-05	1.22699	16	1288	60	17598	6952
taxis	biological process	9.88509	5.09282e-05	2.90456	7	234	69	18652	42330
chemotaxis	biological process	9.88509	5.09282e-05	2.90456	7	234	69	18652	6935
zymogen activation	biological process	9.84285	5.31255e-05	4.9505	5	96	71	18790	31638
positive regulation of defense response	biological process	9.75547	5.79768e-05	2.84553	7	239	69	18647	31349
innate immune response	biological process	9.62048	6.63557e-05	1.52091	12	777	64	18109	45087
defense response to fungus	biological process	9.45719	7.81261e-05	14.2857	3	18	73	18868	50832
detection of external biotic stimulus	biological process	9.45719	7.81261e-05	14.2857	3	18	73	18868	98581
extracellular space	cellular component	9.34255	8.76157e-05	1.2951	14	1067	62	17819	5615
regulation of hydrolase activity	biological process	9.34063	8.77839e-05	1.37712	13	931	63	17955	51336
acute inflammatory response	biological process	9.29635	9.17583e-05	6.77966	4	55	72	18831	2526
sequestering of zinc ion	biological process	9.26556	9.46277e-05	50	2	2	74	18884	32119
Toll-like receptor 4 binding	molecular function	9.26556	9.46277e-05	50	2	2	74	18884	35662
positive regulation of cysteine-type endopeptidase activity	biological process	9.22494	9.85504e-05	4.34783	5	110	71	18776	2001056
transmembrane signaling receptor activity	molecular function	9.19205	0.000101846	1.20968	15	1225	61	17661	4888
coagulation	biological process	9.15931	0.000105236	1.91898	9	460	67	18426	50817
blood coagulation	biological process	9.15931	0.000105236	1.91898	9	460	67	18426	7596
hemostasis	biological process	9.07906	0.000114029	1.89873	9	465	67	18421	7599
detection of biotic stimulus	biological process	9.04594	0.000117869	12.5	3	21	73	18865	9595
positive regulation of endopeptidase activity	biological process	9.02397	0.000120487	4.16667	5	115	71	18771	10950
positive regulation of peptidase activity	biological process	8.8697	0.000140585	4.03226	5	119	71	18767	10952
macrophage activation	biological process	8.80127	0.000150542	11.5385	3	23	73	18863	42116
Toll-like receptor binding	molecular function	8.75734	0.000157303	40	2	3	74	18883	35325
serotonin secretion	biological process	8.75734	0.000157303	40	2	3	74	18883	1820
hemoglobin binding	molecular function	8.75734	0.000157303	40	2	3	74	18883	30492
secretion	biological process	8.69268	0.000167809	1.80361	9	490	67	18396	46903
regulation of response to stress	biological process	8.60271	0.000183608	1.36519	12	867	64	18019	80134
regulation of biological quality	biological process	8.54482	0.000194551	0.889608	22	2451	54	16435	65008
positive regulation of sequence-specific DNA binding transcription factor activity	biological process	8.45544	0.000212739	2.8169	6	207	70	18679	51091
chemokine production	biological process	8.35448	0.000235341	33.3333	2	4	74	18882	32602
arachidonic acid binding	molecular function	8.35448	0.000235341	33.3333	2	4	74	18882	50544
serotonin transport	biological process	8.35448	0.000235341	33.3333	2	4	74	18882	6837
regulation of molecular function	biological process	8.3452	0.000237535	0.928074	20	2135	56	16751	65009
signaling receptor activity	molecular function	8.32198	0.000243113	1.11773	15	1327	61	17559	38023
membrane part	cellular component	8.22986	0.000266574	0.63635	41	6402	35	12484	44425
extracellular region part	cellular component	8.20912	0.000272161	0.84777	23	2690	53	16196	44421
anchored component of membrane	cellular component	8.07747	0.000310454	3.40136	5	142	71	18744	31225
integral component of membrane	cellular component	8.02883	0.00032593	0.678558	35	5123	41	13763	16021
fatty acid derivative binding	molecular function	8.02061	0.00032862	28.5714	2	5	74	18881	1901567
leukocyte migration involved in inflammatory response	biological process	8.02061	0.00032862	28.5714	2	5	74	18881	2523
icosanoid binding	molecular function	8.02061	0.00032862	28.5714	2	5	74	18881	50542
icosatetraenoic acid binding	molecular function	8.02061	0.00032862	28.5714	2	5	74	18881	50543
activation of cysteine-type endopeptidase activity involved in apoptotic process	biological process	8.01968	0.000328925	4.87805	4	78	72	18808	6919
regulation of inflammatory response	biological process	7.97387	0.000344343	2.57511	6	227	70	18659	50727
cell activation	biological process	7.81624	0.000403136	1.60142	9	553	67	18333	1775
calcium ion binding	molecular function	7.7832	0.000416675	1.44928	10	680	66	18206	5509
positive regulation of tumor necrosis factor production	biological process	7.73819	0.000435861	8.10811	3	34	73	18852	32760
spherical high-density lipoprotein particle	cellular component	7.73553	0.000437022	25	2	6	74	18880	34366
leukocyte aggregation	biological process	7.73553	0.000437022	25	2	6	74	18880	70486
response to stimulus	biological process	7.68068	0.000461661	0.628634	40	6323	36	12563	50896
response to external stimulus	biological process	7.64244	0.000479659	1.0989	14	1260	62	17626	9605
regulation of body fluid levels	biological process	7.62554	0.000487831	1.55979	9	568	67	18318	50878
detection of molecule of bacterial origin	biological process	7.48681	0.000560426	22.2222	2	7	74	18879	32490
leukocyte activation	biological process	7.45823	0.000576674	1.95531	7	351	69	18535	45321
response to chemical	biological process	7.43904	0.000587847	0.823045	22	2651	54	16235	42221
positive regulation of intrinsic apoptotic signaling pathway	biological process	7.43346	0.000591137	7.31707	3	38	73	18848	2001244
leukocyte cell-cell adhesion	biological process	7.36223	0.000634781	7.14286	3	39	73	18847	7159
T-helper 1 type immune response	biological process	7.26627	0.000698714	20	2	8	74	18878	42088
positive regulation of myeloid leukocyte cytokine production involved in immune response	biological process	7.26627	0.000698714	20	2	8	74	18878	61081
cytoplasmic vesicle part	cellular component	7.13003	0.000800693	1.61943	8	486	68	18400	44433
positive regulation of response to external stimulus	biological process	7.10481	0.000821147	2.74725	5	177	71	18709	32103
extracellular region	cellular component	7.0853	0.000837325	0.955795	16	1658	60	17228	5576
regulation of defense response	biological process	7.07783	0.000843599	1.60643	8	490	68	18396	31347
long-chain fatty acid binding	molecular function	7.0682	0.000851766	18.1818	2	9	74	18877	36041
sequestering of metal ion	biological process	7.0682	0.000851766	18.1818	2	9	74	18877	51238
signal transducer activity	molecular function	7.0404	0.000875775	0.951814	16	1665	60	17221	4871
molecular transducer activity	molecular function	7.0404	0.000875775	0.951814	16	1665	60	17221	60089
positive regulation of cysteine-type endopeptidase activity involved in apoptotic process	biological process	6.97845	0.000931748	3.7037	4	104	72	18782	43280
biological regulation	biological process	6.97172	0.000938039	0.546908	52	9456	24	9430	65007
cell migration	biological process	6.89949	0.0010083	1.40845	9	630	67	18256	16477
regulation of cysteine-type endopeptidase activity	biological process	6.88872	0.00101922	2.6178	5	186	71	18700	2000116
microglial cell activation	biological process	6.88847	0.00101947	16.6667	2	10	74	18876	1774
regulation of intrinsic apoptotic signaling pathway	biological process	6.80998	0.00110271	3.53982	4	109	72	18777	2001242
negative regulation of cellular response to oxidative stress	biological process	6.72402	0.0012017	15.3846	2	11	74	18875	1900408
negative regulation of response to oxidative stress	biological process	6.72402	0.0012017	15.3846	2	11	74	18875	1902883
receptor activity	molecular function	6.70604	0.0012235	0.957854	15	1551	61	17335	4872
locomotion	biological process	6.61969	0.00133385	1.24533	10	793	66	18093	40011
detection of other organism	biological process	6.57246	0.00139835	14.2857	2	12	74	18874	98543
adaptive immune response based on somatic recombination of immune receptors built from immunoglobulin superfamily domains	biological process	6.52088	0.00147237	5.35714	3	53	73	18833	2460
mast cell activation	biological process	6.43196	0.00160929	13.3333	2	13	74	18873	45576
regulation of protein metabolic process	biological process	6.26164	0.00190811	0.883978	16	1794	60	17092	51246
cell motility	biological process	6.25964	0.00191193	1.28388	9	692	67	18194	48870
positive regulation of catalytic activity	biological process	6.24681	0.00193663	1.10775	11	982	65	17904	43085
positive regulation of immune response	biological process	6.23122	0.00196705	1.40598	8	561	68	18325	50778
protein secretion	biological process	6.2274	0.00197457	4.83871	3	59	73	18827	9306
cytokine production	biological process	6.18148	0.00206737	4.7619	3	60	73	18826	1816
lipid binding	molecular function	6.1229	0.00219208	1.38169	8	571	68	18315	8289
positive regulation of interleukin-10 production	biological process	6.06327	0.00232678	11.1111	2	16	74	18870	32733
endoribonuclease activity, producing 3'-phosphomonoesters	molecular function	6.06327	0.00232678	11.1111	2	16	74	18870	16892
membrane-bounded vesicle	cellular component	6.00812	0.0024587	0.835792	17	2017	59	16869	31988
regulation of hemostasis	biological process	5.96309	0.00257196	4.41176	3	65	73	18821	1900046
regulation of blood coagulation	biological process	5.96309	0.00257196	4.41176	3	65	73	18821	30193
purinergic nucleotide receptor activity	molecular function	5.95464	0.00259379	10.5263	2	17	74	18869	1614
nucleotide receptor activity	molecular function	5.95464	0.00259379	10.5263	2	17	74	18869	16502
response to molecule of bacterial origin	biological process	5.9417	0.00262756	2.1097	5	232	71	18654	2237
regulation of system process	biological process	5.8505	0.00287847	1.70455	6	346	70	18540	44057
regulation of sequence-specific DNA binding transcription factor activity	biological process	5.80862	0.00300156	1.69014	6	349	70	18537	51090
monoamine transport	biological process	5.75438	0.00316888	9.52381	2	19	74	18867	15844
activation of immune response	biological process	5.74325	0.00320433	1.44928	7	476	69	18410	2253
regulation of coagulation	biological process	5.72292	0.00327015	4.05405	3	71	73	18815	50818
integral component of plasma membrane	cellular component	5.68278	0.00340409	1.02996	11	1057	65	17829	5887
positive regulation of cytokine production involved in immune response	biological process	5.66166	0.00347675	9.09091	2	20	74	18866	2720
regulation of cellular response to oxidative stress	biological process	5.66166	0.00347675	9.09091	2	20	74	18866	1900407
extracellular organelle	cellular component	5.63202	0.00358134	0.890019	14	1559	62	17327	43230
extracellular membrane-bounded organelle	cellular component	5.63202	0.00358134	0.890019	14	1559	62	17327	65010
extracellular vesicular exosome	cellular component	5.63202	0.00358134	0.890019	14	1559	62	17327	70062
positive regulation of immune system process	biological process	5.614	0.00364647	1.1658	9	763	67	18123	2684
positive regulation of hydrolase activity	biological process	5.59738	0.00370755	1.41129	7	489	69	18397	51345
response to ATP	biological process	5.57328	0.00379802	8.69565	2	21	74	18865	33198
regulation of response to oxidative stress	biological process	5.57328	0.00379802	8.69565	2	21	74	18865	1902882
purinergic receptor activity	molecular function	5.57328	0.00379802	8.69565	2	21	74	18865	35586
humoral immune response	biological process	5.56211	0.00384068	1.9305	5	254	71	18632	6959
vesicle	cellular component	5.55034	0.00388613	0.8	17	2108	59	16778	31982
vesicle lumen	cellular component	5.53844	0.00393265	3.79747	3	76	73	18810	31983
cytoplasmic membrane-bounded vesicle lumen	cellular component	5.53844	0.00393265	3.79747	3	76	73	18810	60205
negative regulation of endopeptidase activity	biological process	5.52211	0.00399741	2.48447	4	157	72	18729	10951
blood microparticle	cellular component	5.52211	0.00399741	2.48447	4	157	72	18729	72562
response to transition metal nanoparticle	biological process	5.50308	0.00407421	3.75	3	77	73	18809	1990267
regulation of tumor necrosis factor production	biological process	5.50308	0.00407421	3.75	3	77	73	18809	32680
regulation of myeloid cell apoptotic process	biological process	5.48885	0.00413258	8.33333	2	22	74	18864	33032
negative regulation of peptidase activity	biological process	5.47826	0.00417659	2.45399	4	159	72	18727	10466
endopeptidase inhibitor activity	molecular function	5.43502	0.00436114	2.42424	4	161	72	18725	4866
cellular response to chemical stimulus	biological process	5.42283	0.00441462	0.839396	15	1772	61	17114	70887
high-density lipoprotein particle	cellular component	5.40806	0.00448032	8	2	23	74	18863	34364
calcium ion transmembrane transport	biological process	5.39982	0.00451739	3.61446	3	80	73	18806	70588
regulation of interleukin-6 production	biological process	5.39982	0.00451739	3.61446	3	80	73	18806	32675
vesicle membrane	cellular component	5.38758	0.00457302	1.55039	6	381	70	18505	12506
fatty acid binding	molecular function	5.33061	0.00484113	7.69231	2	24	74	18862	5504
endopeptidase regulator activity	molecular function	5.32951	0.00484644	2.35294	4	166	72	18720	61135
voltage-gated potassium channel activity	molecular function	5.30058	0.0049887	3.48837	3	83	73	18803	5249
peptidase inhibitor activity	molecular function	5.2883	0.00505032	2.32558	4	168	72	18718	30414
autophagy	biological process	5.26834	0.00515214	3.44828	3	84	73	18802	6914
ruffle	cellular component	5.26834	0.00515214	3.44828	3	84	73	18802	1726
regulation of platelet activation	biological process	5.25623	0.00521492	7.40741	2	25	74	18861	10543
endonuclease activity, active with either ribo- or deoxyribonucleic acids and producing 3'-phosphomonoesters	molecular function	5.25623	0.00521492	7.40741	2	25	74	18861	16894
cell adhesion	biological process	5.25348	0.00522927	1.10294	9	807	67	18079	7155
cation channel activity	molecular function	5.24901	0.00525272	1.79211	5	274	71	18612	5261
biological adhesion	biological process	5.2299	0.00535407	1.0989	9	810	67	18076	22610
adaptive immune response	biological process	5.17403	0.00566173	3.33333	3	87	73	18799	2250
organic hydroxy compound transport	biological process	5.14336	0.00583806	3.2967	3	88	73	18798	15850
cytokine secretion	biological process	5.11584	0.00600095	6.89655	2	27	74	18859	50663
positive regulation of production of molecular mediator of immune response	biological process	5.11584	0.00600095	6.89655	2	27	74	18859	2702
regulation of cysteine-type endopeptidase activity involved in apoptotic process	biological process	5.10949	0.00603919	2.20994	4	177	72	18709	43281
regulation of wound healing	biological process	5.05353	0.00638673	3.19149	3	91	73	18795	61041
regulation of response to external stimulus	biological process	5.00242	0.00672168	1.26354	7	547	69	18339	32101
positive regulation of nitric oxide biosynthetic process	biological process	4.98532	0.00683757	6.45161	2	29	74	18857	45429
regulation of immune response	biological process	4.94139	0.00714464	1.05018	9	848	67	18038	50776
serine-type endopeptidase inhibitor activity	molecular function	4.93859	0.00716471	3.06122	3	95	73	18791	4867
myeloid cell activation involved in immune response	biological process	4.92337	0.00727459	6.25	2	30	74	18856	2275
detection of chemical stimulus	biological process	4.91066	0.0073676	3.0303	3	96	73	18790	9593
G-protein coupled receptor activity	molecular function	4.83251	0.00796652	1.03211	9	863	67	18023	4930
positive regulation of response to stimulus	biological process	4.83137	0.00797557	0.841969	13	1531	63	17355	48584
regulation of interleukin-10 production	biological process	4.80539	0.00818553	5.88235	2	32	74	18854	32653
biological_process	biological process	4.77528	0.00843575	0.452372	70	15404	6	3482	8150
regulation of biological process	biological process	4.7631	0.00853906	0.521064	47	8973	29	9913	50789
regulation of intracellular signal transduction	biological process	4.75987	0.00856675	0.909091	11	1199	65	17687	1902531
cell activation involved in immune response	biological process	4.74946	0.00865635	2.85714	3	102	73	18784	2263
leukocyte activation involved in immune response	biological process	4.74946	0.00865635	2.85714	3	102	73	18784	2366
positive regulation of molecular function	biological process	4.73627	0.00877129	0.906096	11	1203	65	17683	44093
multi-organism process	biological process	4.73039	0.00882301	0.90535	11	1204	65	17682	51704
response to organic substance	biological process	4.71643	0.00894708	0.755073	16	2103	60	16783	10033
platelet activation	biological process	4.69596	0.00913206	1.96078	4	200	72	18686	30168
positive regulation of B cell proliferation	biological process	4.69455	0.00914498	5.55556	2	34	74	18852	30890
regulation of response to stimulus	biological process	4.67901	0.00928822	0.687285	20	2890	56	15996	48583
cellular component movement	biological process	4.67201	0.00935349	0.897959	11	1214	65	17672	6928
peptidase regulator activity	molecular function	4.66262	0.00944168	1.94175	4	202	72	18684	61134
potassium channel regulator activity	molecular function	4.64156	0.00964265	5.40541	2	35	74	18851	15459
regulation of immune system process	biological process	4.62583	0.00979552	0.892133	11	1222	65	17664	2682
regulation of muscle contraction	biological process	4.6228	0.00982522	2.72727	3	107	73	18779	6937
plasma lipoprotein particle	cellular component	4.59007	0.0101521	5.26316	2	36	74	18850	34358
response to zinc ion	biological process	4.59007	0.0101521	5.26316	2	36	74	18850	10043
homotypic cell-cell adhesion	biological process	4.54001	0.0106733	5.12821	2	37	74	18849	34109
positive regulation of interleukin-6 production	biological process	4.54001	0.0106733	5.12821	2	37	74	18849	32755
response to organophosphorus	biological process	4.50245	0.0110818	2.6087	3	112	73	18774	46683
acute-phase response	biological process	4.49129	0.0112062	5	2	38	74	18848	6953
protein-lipid complex	cellular component	4.49129	0.0112062	5	2	38	74	18848	32994
structural constituent of muscle	molecular function	4.44386	0.0117505	4.87805	2	39	74	18847	8307
potassium channel activity	molecular function	4.43304	0.0118783	2.54237	3	115	73	18771	5267
sequestering of TGFbeta in extracellular matrix	biological process	4.42481	0.0119765	33.3333	1	2	75	18884	35583
negative regulation of beta-amyloid formation	biological process	4.42481	0.0119765	33.3333	1	2	75	18884	1902430
negative regulation of cellular amide metabolic process	biological process	4.42481	0.0119765	33.3333	1	2	75	18884	34249
regulation of inositol 1,4,5-trisphosphate-sensitive calcium-release channel activity	biological process	4.42481	0.0119765	33.3333	1	2	75	18884	31585
proteoglycan catabolic process	biological process	4.42481	0.0119765	33.3333	1	2	75	18884	30167
beta-glucuronidase activity	molecular function	4.42481	0.0119765	33.3333	1	2	75	18884	4566
vascular wound healing	biological process	4.42481	0.0119765	33.3333	1	2	75	18884	61042
regulation of adenosine receptor signaling pathway	biological process	4.42481	0.0119765	33.3333	1	2	75	18884	60167
neutrophil extravasation	biological process	4.42481	0.0119765	33.3333	1	2	75	18884	72672
negative regulation of syncytium formation by plasma membrane fusion	biological process	4.42481	0.0119765	33.3333	1	2	75	18884	34242
pyroptosis	biological process	4.42481	0.0119765	33.3333	1	2	75	18884	70269
detection of lipopolysaccharide	biological process	4.42481	0.0119765	33.3333	1	2	75	18884	32497
detection of triacyl bacterial lipopeptide	biological process	4.42481	0.0119765	33.3333	1	2	75	18884	42495
detection of bacterial lipopeptide	biological process	4.42481	0.0119765	33.3333	1	2	75	18884	70340
response to triacyl bacterial lipopeptide	biological process	4.42481	0.0119765	33.3333	1	2	75	18884	71725
interleukin-8 binding	molecular function	4.42481	0.0119765	33.3333	1	2	75	18884	19959
positive regulation of myeloid leukocyte mediated immunity	biological process	4.42481	0.0119765	33.3333	1	2	75	18884	2888
negative regulation of mast cell apoptotic process	biological process	4.42481	0.0119765	33.3333	1	2	75	18884	33026
negative regulation of hydrogen peroxide metabolic process	biological process	4.42481	0.0119765	33.3333	1	2	75	18884	10727
negative regulation of response to reactive oxygen species	biological process	4.42481	0.0119765	33.3333	1	2	75	18884	1901032
haptoglobin-hemoglobin complex	cellular component	4.42481	0.0119765	33.3333	1	2	75	18884	31838
B cell costimulation	biological process	4.42481	0.0119765	33.3333	1	2	75	18884	31296
NAD+ nucleosidase activity	molecular function	4.42481	0.0119765	33.3333	1	2	75	18884	3953
microspike assembly	biological process	4.42481	0.0119765	33.3333	1	2	75	18884	30035
neutrophil apoptotic process	biological process	4.42481	0.0119765	33.3333	1	2	75	18884	1781
regulation of neutrophil apoptotic process	biological process	4.42481	0.0119765	33.3333	1	2	75	18884	33029
regulation of adiponectin secretion	biological process	4.42481	0.0119765	33.3333	1	2	75	18884	70163
L27 domain binding	molecular function	4.42481	0.0119765	33.3333	1	2	75	18884	97016
phosphogluconate dehydrogenase (decarboxylating) activity	molecular function	4.42481	0.0119765	33.3333	1	2	75	18884	4616
pentose-phosphate shunt, oxidative branch	biological process	4.42481	0.0119765	33.3333	1	2	75	18884	9051
Ral GTPase activator activity	molecular function	4.42481	0.0119765	33.3333	1	2	75	18884	17123
pantetheine hydrolase activity	molecular function	4.42481	0.0119765	33.3333	1	2	75	18884	17159
vesicle targeting, to, from or within Golgi	biological process	4.42481	0.0119765	33.3333	1	2	75	18884	48199
receptor internalization	biological process	4.39764	0.0123063	4.7619	2	40	74	18846	31623
molecular_function	molecular function	4.39533	0.0123348	0.442288	72	16207	4	2679	3674
response to lipopolysaccharide	biological process	4.37886	0.0125397	1.78571	4	220	72	18666	32496
side of membrane	cellular component	4.37886	0.0125397	1.78571	4	220	72	18666	98552
regulation of metal ion transport	biological process	4.3639	0.0127287	1.77778	4	221	72	18665	10959
regulation of nitric oxide biosynthetic process	biological process	4.35258	0.0128735	4.65116	2	41	74	18845	45428
exocytosis	biological process	4.34902	0.0129195	1.76991	4	222	72	18664	6887
single organismal cell-cell adhesion	biological process	4.34902	0.0129195	1.76991	4	222	72	18664	16337
positive regulation of apoptotic signaling pathway	biological process	4.32168	0.0132775	2.43902	3	120	73	18766	2001235
regulation of potassium ion transport	biological process	4.30864	0.0134518	4.54545	2	42	74	18844	43266
response to inorganic substance	biological process	4.3036	0.0135198	1.42045	5	347	71	18539	10035
regulation of cytokine production involved in immune response	biological process	4.26575	0.0140413	4.44444	2	43	74	18843	2718
regulation of cellular response to stress	biological process	4.25903	0.014136	1.40449	5	351	71	18535	80135
response to purine-containing compound	biological process	4.19466	0.0150759	2.32558	3	126	73	18760	14074
protein binding	molecular function	4.15212	0.015731	0.519449	43	8235	33	10651	5515
platelet alpha granule lumen	cellular component	4.14297	0.0158756	4.16667	2	46	74	18840	31093
regulation of delayed rectifier potassium channel activity	biological process	4.1391	0.0159372	25	1	3	75	18883	1902259
voltage-gated potassium channel activity involved in ventricular cardiac muscle cell action potential repolarization	molecular function	4.1391	0.0159372	25	1	3	75	18883	1902282
telethonin binding	molecular function	4.1391	0.0159372	25	1	3	75	18883	31433
regulation of beta-amyloid formation	biological process	4.1391	0.0159372	25	1	3	75	18883	1902003
central nervous system myelin maintenance	biological process	4.1391	0.0159372	25	1	3	75	18883	32286
neurofibrillary tangle	cellular component	4.1391	0.0159372	25	1	3	75	18883	97418
regulation of integrin biosynthetic process	biological process	4.1391	0.0159372	25	1	3	75	18883	45113
thiamine metabolic process	biological process	4.1391	0.0159372	25	1	3	75	18883	6772
interleukin-1 beta secretion	biological process	4.1391	0.0159372	25	1	3	75	18883	50702
detection of bacterial lipoprotein	biological process	4.1391	0.0159372	25	1	3	75	18883	42494
regulation of mast cell cytokine production	biological process	4.1391	0.0159372	25	1	3	75	18883	32763
regulation of mast cell apoptotic process	biological process	4.1391	0.0159372	25	1	3	75	18883	33025
positive regulation of germinal center formation	biological process	4.1391	0.0159372	25	1	3	75	18883	2636
arylesterase activity	molecular function	4.1391	0.0159372	25	1	3	75	18883	4064
regulation of vascular smooth muscle contraction	biological process	4.1391	0.0159372	25	1	3	75	18883	3056
insemination	biological process	4.1391	0.0159372	25	1	3	75	18883	7320
pentose biosynthetic process	biological process	4.1391	0.0159372	25	1	3	75	18883	19322
positive regulation of Ral GTPase activity	biological process	4.1391	0.0159372	25	1	3	75	18883	32852
activation of Ral GTPase activity	biological process	4.1391	0.0159372	25	1	3	75	18883	32859
pancreatic ribonuclease activity	molecular function	4.1391	0.0159372	25	1	3	75	18883	4522
circulatory system process	biological process	4.13365	0.0160243	2.27273	3	129	73	18757	3013
regulation of muscle system process	biological process	4.09386	0.0166748	2.23881	3	131	73	18755	90257
cytoplasmic vesicle membrane	cellular component	4.06612	0.0171438	1.3369	5	369	71	18517	30659
immune effector process	biological process	4.05468	0.017341	1.16279	6	510	70	18376	2252
response to metal ion	biological process	4.04051	0.0175885	1.6129	4	244	72	18642	10038
potassium ion transmembrane transporter activity	molecular function	4.03543	0.0176781	2.18978	3	134	73	18752	15079
phagocytic vesicle membrane	cellular component	4.02818	0.0178067	3.92157	2	49	74	18837	30670
single organism cell adhesion	biological process	4.01413	0.0180587	1.6	4	246	72	18640	98602
positive regulation of intracellular signal transduction	biological process	3.99477	0.0184117	1.03704	7	668	69	18218	1902533
positive regulation of leukocyte activation	biological process	3.97503	0.0187787	1.58103	4	249	72	18637	2696
ion channel activity	molecular function	3.94405	0.0193696	1.29534	5	381	71	18505	5216
regulation of B cell proliferation	biological process	3.92045	0.0198321	3.7037	2	52	74	18834	30888
maintenance of protein location in extracellular region	biological process	3.91793	0.0198822	20	1	4	75	18882	71694
angiotensin receptor activity	molecular function	3.91793	0.0198822	20	1	4	75	18882	1595
angiotensin type II receptor activity	molecular function	3.91793	0.0198822	20	1	4	75	18882	4945
apical dendrite	cellular component	3.91793	0.0198822	20	1	4	75	18882	97440
positive regulation of store-operated calcium channel activity	biological process	3.91793	0.0198822	20	1	4	75	18882	1901341
activation of store-operated calcium channel activity	biological process	3.91793	0.0198822	20	1	4	75	18882	32237
endoplasmic reticulum tubular network	cellular component	3.91793	0.0198822	20	1	4	75	18882	71782
syndecan binding	molecular function	3.91793	0.0198822	20	1	4	75	18882	45545
regulation of Ran GTPase activity	biological process	3.91793	0.0198822	20	1	4	75	18882	32316
Ran guanyl-nucleotide exchange factor activity	molecular function	3.91793	0.0198822	20	1	4	75	18882	5087
choline binding	molecular function	3.91793	0.0198822	20	1	4	75	18882	33265
gamma-delta T cell activation	biological process	3.91793	0.0198822	20	1	4	75	18882	46629
IPAF inflammasome complex	cellular component	3.91793	0.0198822	20	1	4	75	18882	72557
positive regulation of platelet activation	biological process	3.91793	0.0198822	20	1	4	75	18882	10572
lipopolysaccharide receptor activity	molecular function	3.91793	0.0198822	20	1	4	75	18882	1875
lipopolysaccharide receptor complex	cellular component	3.91793	0.0198822	20	1	4	75	18882	46696
regulation of nucleotide-binding oligomerization domain containing signaling pathway	biological process	3.91793	0.0198822	20	1	4	75	18882	70424
response to bacterial lipopeptide	biological process	3.91793	0.0198822	20	1	4	75	18882	70339
cellular response to bacterial lipoprotein	biological process	3.91793	0.0198822	20	1	4	75	18882	71220
cellular response to bacterial lipopeptide	biological process	3.91793	0.0198822	20	1	4	75	18882	71221
C-X-C chemokine binding	molecular function	3.91793	0.0198822	20	1	4	75	18882	19958
immunoglobulin receptor activity	molecular function	3.91793	0.0198822	20	1	4	75	18882	19763
IgE binding	molecular function	3.91793	0.0198822	20	1	4	75	18882	19863
positive regulation of hypersensitivity	biological process	3.91793	0.0198822	20	1	4	75	18882	2885
immunoglobulin secretion	biological process	3.91793	0.0198822	20	1	4	75	18882	48305
cellular_component	cellular component	3.909	0.0200606	0.427229	75	17480	1	1406	5575
protein dimerization activity	molecular function	3.90584	0.020124	0.884956	9	1008	67	17878	46983
positive regulation of ion transport	biological process	3.90465	0.0201481	2.08333	3	141	73	18745	43270
response to stress	biological process	3.89225	0.0203994	0.660308	18	2708	58	16178	6950
voltage-gated cation channel activity	molecular function	3.88656	0.0205157	2.06897	3	142	73	18744	22843
maintenance of location	biological process	3.86863	0.020887	2.05479	3	143	73	18743	51235
substrate-specific channel activity	molecular function	3.8557	0.0211588	1.26582	5	390	71	18496	22838
filopodium	cellular component	3.85218	0.0212334	3.57143	2	54	74	18832	30175
positive regulation of cytokine production	biological process	3.84874	0.0213065	1.52091	4	259	72	18627	1819
positive regulation of cell activation	biological process	3.84874	0.0213065	1.52091	4	259	72	18627	50867
metal ion transmembrane transporter activity	molecular function	3.84605	0.021364	1.26263	5	391	71	18495	46873
regulation of cation channel activity	biological process	3.81902	0.0219492	3.50877	2	55	74	18831	2001257
positive regulation of adaptive immune response based on somatic recombination of immune receptors built from immunoglobulin superfamily domains	biological process	3.81902	0.0219492	3.50877	2	55	74	18831	2824
plasma membrane part	cellular component	3.81249	0.0220931	0.698324	15	2133	61	16753	44459
activation of innate immune response	biological process	3.79828	0.0224092	2	3	147	73	18739	2218
positive regulation of B cell activation	biological process	3.7865	0.0226749	3.44828	2	56	74	18830	50871
endoribonuclease activity	molecular function	3.7865	0.0226749	3.44828	2	56	74	18830	4521
monocarboxylic acid binding	molecular function	3.75457	0.0234105	3.38983	2	57	74	18829	33293
positive regulation of I-kappaB kinase/NF-kappaB signaling	biological process	3.74695	0.0235897	1.96078	3	150	73	18736	43123
negative regulation of protein targeting to membrane	biological process	3.73759	0.0238115	16.6667	1	5	75	18881	90315
negative regulation of protein homooligomerization	biological process	3.73759	0.0238115	16.6667	1	5	75	18881	32463
regulation of store-operated calcium channel activity	biological process	3.73759	0.0238115	16.6667	1	5	75	18881	1901339
thiamine-containing compound metabolic process	biological process	3.73759	0.0238115	16.6667	1	5	75	18881	42723
positive regulation of epithelial cell proliferation involved in wound healing	biological process	3.73759	0.0238115	16.6667	1	5	75	18881	60054
interleukin-1 secretion	biological process	3.73759	0.0238115	16.6667	1	5	75	18881	50701
response to bacterial lipoprotein	biological process	3.73759	0.0238115	16.6667	1	5	75	18881	32493
pathogen-associated molecular pattern dependent induction by symbiont of host innate immune response	biological process	3.73759	0.0238115	16.6667	1	5	75	18881	52033
positive regulation by symbiont of host innate immune response	biological process	3.73759	0.0238115	16.6667	1	5	75	18881	52166
modulation by symbiont of host innate immune response	biological process	3.73759	0.0238115	16.6667	1	5	75	18881	52167
pathogen-associated molecular pattern dependent modulation by symbiont of host innate immune response	biological process	3.73759	0.0238115	16.6667	1	5	75	18881	52169
pathogen-associated molecular pattern dependent induction by organism of innate immune response of other organism involved in symbiotic interaction	biological process	3.73759	0.0238115	16.6667	1	5	75	18881	52257
positive regulation by organism of innate immune response in other organism involved in symbiotic interaction	biological process	3.73759	0.0238115	16.6667	1	5	75	18881	52305
modulation by organism of innate immune response in other organism involved in symbiotic interaction	biological process	3.73759	0.0238115	16.6667	1	5	75	18881	52306
pathogen-associated molecular pattern dependent modulation by organism of innate immune response in other organism involved in symbiotic interaction	biological process	3.73759	0.0238115	16.6667	1	5	75	18881	52308
positive regulation by organism of immune response of other organism involved in symbiotic interaction	biological process	3.73759	0.0238115	16.6667	1	5	75	18881	52555
positive regulation by symbiont of host immune response	biological process	3.73759	0.0238115	16.6667	1	5	75	18881	52556
positive regulation of acute inflammatory response to antigenic stimulus	biological process	3.73759	0.0238115	16.6667	1	5	75	18881	2866
myeloid cell apoptotic process	biological process	3.73759	0.0238115	16.6667	1	5	75	18881	33028
external encapsulating structure part	cellular component	3.73759	0.0238115	16.6667	1	5	75	18881	44462
regulation of Ral GTPase activity	biological process	3.73759	0.0238115	16.6667	1	5	75	18881	32315
positive regulation of cytokine biosynthetic process	biological process	3.72323	0.0241558	3.33333	2	58	74	18828	42108
positive regulation of adaptive immune response	biological process	3.72323	0.0241558	3.33333	2	58	74	18828	2821
positive regulation of cell death	biological process	3.70498	0.0246006	1.21655	5	406	71	18480	10942
regulation of acute inflammatory response	biological process	3.69246	0.0249107	3.27869	2	59	74	18827	2673
secretory granule lumen	cellular component	3.66223	0.0256753	3.22581	2	60	74	18826	34774
channel activity	molecular function	3.65947	0.0257461	1.20192	5	411	71	18475	15267
passive transmembrane transporter activity	molecular function	3.65947	0.0257461	1.20192	5	411	71	18475	22803
RNA phosphodiester bond hydrolysis	biological process	3.63253	0.0264493	3.1746	2	61	74	18825	90501
cell projection	cellular component	3.63191	0.0264657	0.843486	9	1058	67	17828	42995
protein processing	biological process	3.6302	0.0265109	0.961538	7	721	69	18165	16485
negative regulation of hydrolase activity	biological process	3.62447	0.0266632	1.41844	4	278	72	18608	51346
complement activation, classical pathway	biological process	3.61562	0.0269003	1.86335	3	158	73	18728	6958
cellular response to stimulus	biological process	3.60733	0.0271242	0.562588	28	4949	48	13937	51716
sequestering of extracellular ligand from receptor	biological process	3.58541	0.0277253	14.2857	1	6	75	18880	35581
positive regulation of potassium ion transmembrane transport	biological process	3.58541	0.0277253	14.2857	1	6	75	18880	1901381
voltage-gated potassium channel activity involved in cardiac muscle cell action potential repolarization	molecular function	3.58541	0.0277253	14.2857	1	6	75	18880	86008
membrane repolarization during cardiac muscle cell action potential	biological process	3.58541	0.0277253	14.2857	1	6	75	18880	86013
glial cell proliferation	biological process	3.58541	0.0277253	14.2857	1	6	75	18880	14009
interleukin-1 receptor activity	molecular function	3.58541	0.0277253	14.2857	1	6	75	18880	4908
cellular extravasation	biological process	3.58541	0.0277253	14.2857	1	6	75	18880	45123
production of molecular mediator involved in inflammatory response	biological process	3.58541	0.0277253	14.2857	1	6	75	18880	2532
regulation of interleukin-23 production	biological process	3.58541	0.0277253	14.2857	1	6	75	18880	32667
positive regulation of interleukin-12 biosynthetic process	biological process	3.58541	0.0277253	14.2857	1	6	75	18880	45084
positive regulation of MHC class II biosynthetic process	biological process	3.58541	0.0277253	14.2857	1	6	75	18880	45348
positive regulation of interferon-beta biosynthetic process	biological process	3.58541	0.0277253	14.2857	1	6	75	18880	45359
positive regulation of macrophage cytokine production	biological process	3.58541	0.0277253	14.2857	1	6	75	18880	60907
response to lipoteichoic acid	biological process	3.58541	0.0277253	14.2857	1	6	75	18880	70391
cellular response to lipoteichoic acid	biological process	3.58541	0.0277253	14.2857	1	6	75	18880	71223
microglial cell activation involved in immune response	biological process	3.58541	0.0277253	14.2857	1	6	75	18880	2282
positive regulation of interleukin-6 biosynthetic process	biological process	3.58541	0.0277253	14.2857	1	6	75	18880	45410
lipopeptide binding	molecular function	3.58541	0.0277253	14.2857	1	6	75	18880	71723
regulation of hypersensitivity	biological process	3.58541	0.0277253	14.2857	1	6	75	18880	2883
positive regulation of myeloid cell apoptotic process	biological process	3.58541	0.0277253	14.2857	1	6	75	18880	33034
inflammatory cell apoptotic process	biological process	3.58541	0.0277253	14.2857	1	6	75	18880	6925
ATP-gated ion channel activity	molecular function	3.58541	0.0277253	14.2857	1	6	75	18880	35381
purinergic nucleotide receptor signaling pathway	biological process	3.58541	0.0277253	14.2857	1	6	75	18880	35590
extracellular ATP-gated cation channel activity	molecular function	3.58541	0.0277253	14.2857	1	6	75	18880	4931
protein maturation	biological process	3.56575	0.0282759	0.948509	7	731	69	18155	51604
signaling	biological process	3.55301	0.0286383	0.945946	7	733	69	18153	23052
single organism signaling	biological process	3.55301	0.0286383	0.945946	7	733	69	18153	44700
detection of stimulus	biological process	3.54658	0.0288231	1.38408	4	285	72	18601	51606
negative regulation of intrinsic apoptotic signaling pathway	biological process	3.49138	0.0304588	2.94118	2	66	74	18820	2001243
positive regulation of transport	biological process	3.48399	0.0306847	1.01868	6	583	70	18303	51050
action potential	biological process	3.46452	0.031288	2.89855	2	67	74	18819	1508
antioxidant activity	molecular function	3.46452	0.031288	2.89855	2	67	74	18819	16209
positive regulation of biological process	biological process	3.45822	0.0314859	0.579011	24	4121	52	14765	48518
membrane repolarization during action potential	biological process	3.45385	0.0316237	12.5	1	7	75	18879	86011
misfolded protein binding	molecular function	3.45385	0.0316237	12.5	1	7	75	18879	51787
response to misfolded protein	biological process	3.45385	0.0316237	12.5	1	7	75	18879	51788
plasma membrane repair	biological process	3.45385	0.0316237	12.5	1	7	75	18879	1778
regulation of cell communication by electrical coupling	biological process	3.45385	0.0316237	12.5	1	7	75	18879	10649
sarcoplasmic reticulum lumen	cellular component	3.45385	0.0316237	12.5	1	7	75	18879	33018
positive regulation of ryanodine-sensitive calcium-release channel activity	biological process	3.45385	0.0316237	12.5	1	7	75	18879	60316
folic acid transport	biological process	3.45385	0.0316237	12.5	1	7	75	18879	15884
glucose binding	molecular function	3.45385	0.0316237	12.5	1	7	75	18879	5536
interferon-gamma production	biological process	3.45385	0.0316237	12.5	1	7	75	18879	32609
negative regulation of interleukin-17 production	biological process	3.45385	0.0316237	12.5	1	7	75	18879	32700
regulation of interferon-beta biosynthetic process	biological process	3.45385	0.0316237	12.5	1	7	75	18879	45357
positive regulation of interleukin-8 biosynthetic process	biological process	3.45385	0.0316237	12.5	1	7	75	18879	45416
modulation by symbiont of host defense response	biological process	3.45385	0.0316237	12.5	1	7	75	18879	52031
modulation by organism of defense response of other organism involved in symbiotic interaction	biological process	3.45385	0.0316237	12.5	1	7	75	18879	52255
positive regulation by symbiont of host defense response	biological process	3.45385	0.0316237	12.5	1	7	75	18879	52509
positive regulation by organism of defense response of other organism involved in symbiotic interaction	biological process	3.45385	0.0316237	12.5	1	7	75	18879	52510
modulation by organism of immune response of other organism involved in symbiotic interaction	biological process	3.45385	0.0316237	12.5	1	7	75	18879	52552
modulation by symbiont of host immune response	biological process	3.45385	0.0316237	12.5	1	7	75	18879	52553
C-X-C chemokine receptor activity	molecular function	3.45385	0.0316237	12.5	1	7	75	18879	16494
cellular response to interleukin-15	biological process	3.45385	0.0316237	12.5	1	7	75	18879	71350
regulation of hydrogen peroxide metabolic process	biological process	3.45385	0.0316237	12.5	1	7	75	18879	10310
positive regulation of T cell differentiation in thymus	biological process	3.45385	0.0316237	12.5	1	7	75	18879	33089
GPI anchor binding	molecular function	3.45385	0.0316237	12.5	1	7	75	18879	34235
pre-autophagosomal structure	cellular component	3.45385	0.0316237	12.5	1	7	75	18879	407
positive regulation of protein kinase activity	biological process	3.44242	0.0319872	1.13379	5	436	71	18450	45860
modification of morphology or physiology of other organism	biological process	3.43809	0.0321261	2.85714	2	68	74	18818	35821
receptor metabolic process	biological process	3.43809	0.0321261	2.85714	2	68	74	18818	43112
complement activation	biological process	3.41784	0.0327832	1.72414	3	171	73	18715	6956
cytokine binding	molecular function	3.41207	0.032973	2.8169	2	69	74	18817	19955
toll-like receptor TLR1:TLR2 signaling pathway	biological process	3.41207	0.032973	2.8169	2	69	74	18817	38123
toll-like receptor TLR6:TLR2 signaling pathway	biological process	3.41207	0.032973	2.8169	2	69	74	18817	38124
regulation of leukocyte apoptotic process	biological process	3.41207	0.032973	2.8169	2	69	74	18817	2000106
cation transmembrane transporter activity	molecular function	3.38585	0.0338489	0.995025	6	597	70	18289	8324
positive regulation of intracellular transport	biological process	3.37469	0.0342287	1.69492	3	174	73	18712	32388
response to oxygen-containing compound	biological process	3.37287	0.0342911	0.805009	9	1109	67	17777	1901700
toll-like receptor 2 signaling pathway	biological process	3.36122	0.0346929	2.73973	2	71	74	18815	34134
cellular response to acidity	biological process	3.33804	0.0355066	11.1111	1	8	75	18878	71468
negative regulation of protein oligomerization	biological process	3.33804	0.0355066	11.1111	1	8	75	18878	32460
regulation of cellular amide metabolic process	biological process	3.33804	0.0355066	11.1111	1	8	75	18878	34248
positive regulation of osteoblast proliferation	biological process	3.33804	0.0355066	11.1111	1	8	75	18878	33690
positive regulation of hair follicle development	biological process	3.33804	0.0355066	11.1111	1	8	75	18878	51798
UDP-glucosyltransferase activity	molecular function	3.33804	0.0355066	11.1111	1	8	75	18878	35251
regulation of interleukin-12 biosynthetic process	biological process	3.33804	0.0355066	11.1111	1	8	75	18878	45075
neutrophil activation involved in immune response	biological process	3.33804	0.0355066	11.1111	1	8	75	18878	2283
positive regulation of inflammatory response to antigenic stimulus	biological process	3.33804	0.0355066	11.1111	1	8	75	18878	2863
positive regulation of mast cell activation involved in immune response	biological process	3.33804	0.0355066	11.1111	1	8	75	18878	33008
positive regulation of mast cell degranulation	biological process	3.33804	0.0355066	11.1111	1	8	75	18878	43306
regulation of response to reactive oxygen species	biological process	3.33804	0.0355066	11.1111	1	8	75	18878	1901031
regulation of production of molecular mediator of immune response	biological process	3.33637	0.0355657	2.7027	2	72	74	18814	2700
positive regulation of innate immune response	biological process	3.33241	0.035707	1.66667	3	177	73	18709	45089
plasma membrane organization	biological process	3.31189	0.0364471	2.66667	2	73	74	18813	7009
calcium ion transport	biological process	3.29097	0.0372179	1.63934	3	180	73	18706	6816
secretory granule	cellular component	3.27733	0.0377288	1.63043	3	181	73	18705	30141
gated channel activity	molecular function	3.27703	0.0377403	1.26984	4	311	72	18575	22836
regulation of cell death	biological process	3.27273	0.037903	0.755858	10	1313	66	17573	10941
regulation of cytokine production	biological process	3.26477	0.0382056	1.07991	5	458	71	18428	1817
positive regulation of proteolysis	biological process	3.26401	0.0382349	2.5974	2	75	74	18811	45862
external side of plasma membrane	cellular component	3.26379	0.0382432	1.62162	3	182	73	18704	9897
positive regulation of kinase activity	biological process	3.25697	0.0385047	1.07759	5	459	71	18427	33674
voltage-gated channel activity	molecular function	3.25033	0.0387613	1.6129	3	183	73	18703	22832
voltage-gated ion channel activity	molecular function	3.25033	0.0387613	1.6129	3	183	73	18703	5244
response to acidity	biological process	3.23465	0.0393741	10	1	9	75	18877	10447
heart process	biological process	3.23465	0.0393741	10	1	9	75	18877	3015
heart contraction	biological process	3.23465	0.0393741	10	1	9	75	18877	60047
potassium ion export	biological process	3.23465	0.0393741	10	1	9	75	18877	71435
membrane repolarization	biological process	3.23465	0.0393741	10	1	9	75	18877	86009
junctional sarcoplasmic reticulum membrane	cellular component	3.23465	0.0393741	10	1	9	75	18877	14701
angiogenesis involved in wound healing	biological process	3.23465	0.0393741	10	1	9	75	18877	60055
5'-nucleotidase activity	molecular function	3.23465	0.0393741	10	1	9	75	18877	8253
positive regulation of tumor necrosis factor biosynthetic process	biological process	3.23465	0.0393741	10	1	9	75	18877	42535
regulation of acute inflammatory response to antigenic stimulus	biological process	3.23465	0.0393741	10	1	9	75	18877	2864
necroptotic process	biological process	3.23465	0.0393741	10	1	9	75	18877	70266
programmed necrotic cell death	biological process	3.23465	0.0393741	10	1	9	75	18877	97300
regulation of germinal center formation	biological process	3.23465	0.0393741	10	1	9	75	18877	2634
carbon-nitrogen lyase activity	molecular function	3.23465	0.0393741	10	1	9	75	18877	16840
purinergic receptor signaling pathway	biological process	3.23465	0.0393741	10	1	9	75	18877	35587
negative regulation of intrinsic apoptotic signaling pathway in response to oxidative stress	biological process	3.23465	0.0393741	10	1	9	75	18877	1902176
MyD88-dependent toll-like receptor signaling pathway	biological process	3.21748	0.0400558	2.53165	2	77	74	18809	2755
signal transduction	biological process	3.21529	0.0401437	0.572282	23	3996	53	14890	7165
negative regulation of catalytic activity	biological process	3.18622	0.041328	0.947867	6	627	70	18259	43086
positive regulation of cellular process	biological process	3.18075	0.0415545	0.584145	21	3574	55	15312	48522
cation transport	biological process	3.1734	0.0418611	0.944882	6	629	70	18257	6812
platelet degranulation	biological process	3.17225	0.041909	2.46914	2	79	74	18807	2576
leukocyte proliferation	biological process	3.17225	0.041909	2.46914	2	79	74	18807	70661
positive regulation of MAP kinase activity	biological process	3.1714	0.041945	1.5625	3	189	73	18697	43406
divalent metal ion transport	biological process	3.15853	0.0424882	1.5544	3	190	73	18696	70838
positive regulation of transferase activity	biological process	3.15767	0.0425249	1.04822	5	472	71	18414	51347
cytokine receptor activity	molecular function	3.15011	0.0428475	2.43902	2	80	74	18806	4896
positive regulation of protein ubiquitination involved in ubiquitin-dependent protein catabolic process	biological process	3.1413	0.0432264	9.09091	1	10	75	18876	2000060
acid phosphatase activity	molecular function	3.1413	0.0432264	9.09091	1	10	75	18876	3993
folic acid binding	molecular function	3.1413	0.0432264	9.09091	1	10	75	18876	5542
glucosyltransferase activity	molecular function	3.1413	0.0432264	9.09091	1	10	75	18876	46527
regulation of macrophage cytokine production	biological process	3.1413	0.0432264	9.09091	1	10	75	18876	10935
positive regulation of interferon-alpha production	biological process	3.1413	0.0432264	9.09091	1	10	75	18876	32727
positive regulation of nitric-oxide synthase biosynthetic process	biological process	3.1413	0.0432264	9.09091	1	10	75	18876	51770
I-kappaB phosphorylation	biological process	3.1413	0.0432264	9.09091	1	10	75	18876	7252
response to immune response of other organism involved in symbiotic interaction	biological process	3.1413	0.0432264	9.09091	1	10	75	18876	52564
response to host immune response	biological process	3.1413	0.0432264	9.09091	1	10	75	18876	52572
response to interleukin-15	biological process	3.1413	0.0432264	9.09091	1	10	75	18876	70672
IgG binding	molecular function	3.1413	0.0432264	9.09091	1	10	75	18876	19864
positive regulation of mast cell activation	biological process	3.1413	0.0432264	9.09091	1	10	75	18876	33005
necrotic cell death	biological process	3.1413	0.0432264	9.09091	1	10	75	18876	70265
G-protein coupled nucleotide receptor activity	molecular function	3.1413	0.0432264	9.09091	1	10	75	18876	1608
G-protein coupled purinergic nucleotide receptor activity	molecular function	3.1413	0.0432264	9.09091	1	10	75	18876	45028
S100 protein binding	molecular function	3.1413	0.0432264	9.09091	1	10	75	18876	44548
leukocyte tethering or rolling	biological process	3.1413	0.0432264	9.09091	1	10	75	18876	50901
pre-autophagosomal structure membrane	cellular component	3.1413	0.0432264	9.09091	1	10	75	18876	34045
metal ion transport	biological process	3.13528	0.0434876	1.04167	5	475	71	18411	30001
regulation of protein localization	biological process	3.13528	0.0434876	1.04167	5	475	71	18411	32880
protein activation cascade	biological process	3.13304	0.043585	1.53846	3	192	73	18694	72376
divalent inorganic cation transport	biological process	3.10787	0.0446961	1.52284	3	194	73	18692	72511
extracellular matrix	cellular component	3.10671	0.044748	1.2012	4	329	72	18557	31012
membrane organization	biological process	3.0984	0.0451212	1.03093	5	480	71	18406	61024
enzyme inhibitor activity	molecular function	3.0976	0.0451574	1.1976	4	330	72	18556	4857
binding	molecular function	3.09304	0.0453638	0.456762	59	12858	17	6028	5488
carboxylic acid binding	molecular function	3.08301	0.0458212	1.50754	3	196	73	18690	31406
organic acid binding	molecular function	3.07069	0.0463891	1.5	3	197	73	18689	43177
regulation of ventricular cardiac muscle cell membrane repolarization	biological process	3.05626	0.0470633	8.33333	1	11	75	18875	60307
myelin maintenance	biological process	3.05626	0.0470633	8.33333	1	11	75	18875	43217
detection of calcium ion	biological process	3.05626	0.0470633	8.33333	1	11	75	18875	5513
regulation of hair follicle development	biological process	3.05626	0.0470633	8.33333	1	11	75	18875	51797
glycoprotein catabolic process	biological process	3.05626	0.0470633	8.33333	1	11	75	18875	6516
nucleotidase activity	molecular function	3.05626	0.0470633	8.33333	1	11	75	18875	8252
detection of bacterium	biological process	3.05626	0.0470633	8.33333	1	11	75	18875	16045
regulation of MHC class II biosynthetic process	biological process	3.05626	0.0470633	8.33333	1	11	75	18875	45346
regulation of interleukin-8 biosynthetic process	biological process	3.05626	0.0470633	8.33333	1	11	75	18875	45414
response to defenses of other organism involved in symbiotic interaction	biological process	3.05626	0.0470633	8.33333	1	11	75	18875	52173
response to host defenses	biological process	3.05626	0.0470633	8.33333	1	11	75	18875	52200
response to host	biological process	3.05626	0.0470633	8.33333	1	11	75	18875	75136
positive regulation of leukocyte degranulation	biological process	3.05626	0.0470633	8.33333	1	11	75	18875	43302
integral component of nuclear inner membrane	cellular component	3.05626	0.0470633	8.33333	1	11	75	18875	5639
pentose-phosphate shunt	biological process	3.05626	0.0470633	8.33333	1	11	75	18875	6098
pantothenate metabolic process	biological process	3.05626	0.0470633	8.33333	1	11	75	18875	15939
inorganic cation transmembrane transporter activity	molecular function	3.03335	0.048154	1.01215	5	489	71	18397	22890
positive regulation of signal transduction	biological process	3.0306	0.0482865	0.793651	8	1000	68	17886	9967
regulation of apoptotic signaling pathway	biological process	3.02601	0.0485088	1.16959	4	338	72	18548	2001233
positive regulation of protein processing	biological process	3.00309	0.0496334	2.24719	2	87	74	18799	10954
regulation of ion transport	biological process	2.99973	0.0498004	1.15942	4	341	72	18545	43269
regulation of transport	biological process	2.99492	0.0500404	0.75	9	1191	67	17695	51049
membrane fusion	biological process	2.98316	0.0506327	2.22222	2	88	74	18798	61025
water-soluble vitamin metabolic process	biological process	2.98316	0.0506327	2.22222	2	88	74	18798	6767
regulation of cellular localization	biological process	2.98121	0.0507315	0.834327	7	832	69	18054	60341
response to lead ion	biological process	2.97818	0.0508852	7.69231	1	12	75	18874	10288
epithelial cell maturation	biological process	2.97818	0.0508852	7.69231	1	12	75	18874	2070
chaperone-mediated protein complex assembly	biological process	2.97818	0.0508852	7.69231	1	12	75	18874	51131
adenosine metabolic process	biological process	2.97818	0.0508852	7.69231	1	12	75	18874	46085
regulation of syncytium formation by plasma membrane fusion	biological process	2.97818	0.0508852	7.69231	1	12	75	18874	60142
maintenance of gastrointestinal epithelium	biological process	2.97818	0.0508852	7.69231	1	12	75	18874	30277
macrophage activation involved in immune response	biological process	2.97818	0.0508852	7.69231	1	12	75	18874	2281
chemokine binding	molecular function	2.97818	0.0508852	7.69231	1	12	75	18874	19956
positive regulation of B cell mediated immunity	biological process	2.97818	0.0508852	7.69231	1	12	75	18874	2714
positive regulation of immunoglobulin mediated immune response	biological process	2.97818	0.0508852	7.69231	1	12	75	18874	2891
small nucleolar ribonucleoprotein complex	cellular component	2.97818	0.0508852	7.69231	1	12	75	18874	5732
nuclear membrane part	cellular component	2.97818	0.0508852	7.69231	1	12	75	18874	44453
NADPH regeneration	biological process	2.97818	0.0508852	7.69231	1	12	75	18874	6740
regulation of B cell activation	biological process	2.96347	0.0516394	2.1978	2	89	74	18797	50864
ribonuclease activity	molecular function	2.96347	0.0516394	2.1978	2	89	74	18797	4540
regulation of multicellular organismal process	biological process	2.94206	0.0527572	0.651629	13	1982	63	16904	51239
regulation of intracellular protein transport	biological process	2.92855	0.0534743	1.41509	3	209	73	18677	33157
regulation of I-kappaB kinase/NF-kappaB signaling	biological process	2.92855	0.0534743	1.41509	3	209	73	18677	43122
regulation of protein transport	biological process	2.91429	0.0542424	1.12676	4	351	72	18535	51223
extracellular regulation of signal transduction	biological process	2.90604	0.0546918	7.14286	1	13	75	18873	1900115
extracellular negative regulation of signal transduction	biological process	2.90604	0.0546918	7.14286	1	13	75	18873	1900116
protein hydroxylation	biological process	2.90604	0.0546918	7.14286	1	13	75	18873	18126
negative regulation of myeloid cell apoptotic process	biological process	2.90604	0.0546918	7.14286	1	13	75	18873	33033
phagocytosis, engulfment	biological process	2.90604	0.0546918	7.14286	1	13	75	18873	6911
snoRNA binding	molecular function	2.90604	0.0546918	7.14286	1	13	75	18873	30515
pentose metabolic process	biological process	2.90604	0.0546918	7.14286	1	13	75	18873	19321
phosphatidylinositol-3,5-bisphosphate binding	molecular function	2.90604	0.0546918	7.14286	1	13	75	18873	80025
channel regulator activity	molecular function	2.90585	0.0547021	2.12766	2	92	74	18794	16247
regulation of cytokine biosynthetic process	biological process	2.90585	0.0547021	2.12766	2	92	74	18794	42035
toll-like receptor 4 signaling pathway	biological process	2.85029	0.0578277	2.06186	2	95	74	18791	34142
regulation of exocytosis	biological process	2.85029	0.0578277	2.06186	2	95	74	18791	17157
transforming growth factor beta binding	molecular function	2.83901	0.0584834	6.66667	1	14	75	18872	50431
cellular response to pH	biological process	2.83901	0.0584834	6.66667	1	14	75	18872	71467
regulation of protein homooligomerization	biological process	2.83901	0.0584834	6.66667	1	14	75	18872	32462
fibril organization	biological process	2.83901	0.0584834	6.66667	1	14	75	18872	97435
lipopolysaccharide binding	molecular function	2.83901	0.0584834	6.66667	1	14	75	18872	1530
regulation of nitric-oxide synthase biosynthetic process	biological process	2.83901	0.0584834	6.66667	1	14	75	18872	51769
dendritic cell chemotaxis	biological process	2.83901	0.0584834	6.66667	1	14	75	18872	2407
immunoglobulin mediated immune response	biological process	2.83901	0.0584834	6.66667	1	14	75	18872	16064
negative regulation of reactive oxygen species metabolic process	biological process	2.83901	0.0584834	6.66667	1	14	75	18872	2000378
phospholipid-translocating ATPase activity	molecular function	2.83901	0.0584834	6.66667	1	14	75	18872	4012
cellular response to interleukin-6	biological process	2.83901	0.0584834	6.66667	1	14	75	18872	71354
regulation of intrinsic apoptotic signaling pathway in response to oxidative stress	biological process	2.83901	0.0584834	6.66667	1	14	75	18872	1902175
vesicle targeting	biological process	2.83901	0.0584834	6.66667	1	14	75	18872	6903
Z disc	cellular component	2.8322	0.0588831	2.04082	2	96	74	18790	30018
lysosome	cellular component	2.81752	0.0597541	1.35135	3	219	73	18667	5764
positive regulation of signaling	biological process	2.8088	0.0602773	0.757576	8	1048	68	17838	23056
regulation of intracellular transport	biological process	2.80792	0.0603302	1.08696	4	364	72	18522	32386
lytic vacuole	cellular component	2.80676	0.0604005	1.34529	3	220	73	18666	323
regulation of adaptive immune response based on somatic recombination of immune receptors built from immunoglobulin superfamily domains	biological process	2.79665	0.0610141	2	2	98	74	18788	2822
positive regulation of cell communication	biological process	2.79108	0.0613551	0.754717	8	1052	68	17834	10647
reverse cholesterol transport	biological process	2.77644	0.06226	6.25	1	15	75	18871	43691
regulation of cardiac muscle contraction by regulation of the release of sequestered calcium ion	biological process	2.77644	0.06226	6.25	1	15	75	18871	10881
positive regulation of calcium ion transmembrane transporter activity	biological process	2.77644	0.06226	6.25	1	15	75	18871	1901021
negative regulation of bone mineralization	biological process	2.77644	0.06226	6.25	1	15	75	18871	30502
regulation of interferon-alpha production	biological process	2.77644	0.06226	6.25	1	15	75	18871	32647
pattern recognition receptor activity	molecular function	2.77644	0.06226	6.25	1	15	75	18871	38187
regulation of tumor necrosis factor biosynthetic process	biological process	2.77644	0.06226	6.25	1	15	75	18871	42534
signaling pattern recognition receptor activity	molecular function	2.77644	0.06226	6.25	1	15	75	18871	8329
regulation of interleukin-6 biosynthetic process	biological process	2.77644	0.06226	6.25	1	15	75	18871	45408
membrane invagination	biological process	2.77644	0.06226	6.25	1	15	75	18871	10324
endocytic vesicle lumen	cellular component	2.77644	0.06226	6.25	1	15	75	18871	71682
glucose catabolic process	biological process	2.77644	0.06226	6.25	1	15	75	18871	6007
protein homooligomerization	biological process	2.76432	0.0630191	1.32159	3	224	73	18662	51260
neuropeptide signaling pathway	biological process	2.76191	0.0631713	1.96078	2	100	74	18786	7218
regulation of catabolic process	biological process	2.75413	0.0636645	0.849858	6	700	70	18186	9894
regulation of leukocyte activation	biological process	2.74496	0.064251	1.06383	4	372	72	18514	2694
protein complex binding	molecular function	2.74325	0.0643608	0.847458	6	702	70	18184	32403
regulation of apoptotic process	biological process	2.74126	0.0644889	0.713719	9	1252	67	17634	42981
regulation of Ras GTPase activity	biological process	2.7331	0.0650173	1.30435	3	227	73	18659	32318
cell-cell signaling	biological process	2.72702	0.0654138	0.843882	6	705	70	18181	7267
transmembrane receptor protein serine/threonine kinase activity	molecular function	2.71777	0.0660217	5.88235	1	16	75	18870	4675
transforming growth factor beta-activated receptor activity	molecular function	2.71777	0.0660217	5.88235	1	16	75	18870	5024
positive regulation of potassium ion transport	biological process	2.71777	0.0660217	5.88235	1	16	75	18870	43268
regulation of protein ubiquitination involved in ubiquitin-dependent protein catabolic process	biological process	2.71777	0.0660217	5.88235	1	16	75	18870	2000058
regulation of cardiac muscle contraction by calcium ion signaling	biological process	2.71777	0.0660217	5.88235	1	16	75	18870	10882
epithelial structure maintenance	biological process	2.71777	0.0660217	5.88235	1	16	75	18870	10669
regulation of mast cell degranulation	biological process	2.71777	0.0660217	5.88235	1	16	75	18870	43304
phosphatidylserine acyl-chain remodeling	biological process	2.71777	0.0660217	5.88235	1	16	75	18870	36150
pseudouridine synthesis	biological process	2.71777	0.0660217	5.88235	1	16	75	18870	1522
monocyte chemotaxis	biological process	2.71777	0.0660217	5.88235	1	16	75	18870	2548
response to ethanol	biological process	2.71123	0.0664552	1.90476	2	103	74	18783	45471
single-organism transport	biological process	2.71122	0.0664559	0.603865	15	2469	61	16417	44765
hydrolase activity	molecular function	2.7084	0.0666434	0.603622	15	2470	61	16416	16787
positive regulation of apoptotic process	biological process	2.70653	0.0667684	1.04987	4	377	72	18509	43065
tight junction	cellular component	2.69471	0.0675623	1.88679	2	104	74	18782	5923
occluding junction	cellular component	2.69471	0.0675623	1.88679	2	104	74	18782	70160
calcium channel activity	molecular function	2.69471	0.0675623	1.88679	2	104	74	18782	5262
regulation of programmed cell death	biological process	2.69389	0.0676176	0.706991	9	1264	67	17622	43067
positive regulation of lymphocyte activation	biological process	2.6822	0.0684124	1.2766	3	232	73	18654	51251
positive regulation of cell growth	biological process	2.67836	0.0686757	1.86916	2	105	74	18781	30307
negative regulation of catabolic process	biological process	2.67836	0.0686757	1.86916	2	105	74	18781	9895
regulation of potassium ion transmembrane transporter activity	biological process	2.66257	0.0697684	5.55556	1	17	75	18869	1901016
regulation of hair cycle	biological process	2.66257	0.0697684	5.55556	1	17	75	18869	42634
positive regulation of G-protein coupled receptor protein signaling pathway	biological process	2.66257	0.0697684	5.55556	1	17	75	18869	45745
glycogen catabolic process	biological process	2.66257	0.0697684	5.55556	1	17	75	18869	5980
protein-DNA complex disassembly	biological process	2.66257	0.0697684	5.55556	1	17	75	18869	32986
nucleosome disassembly	biological process	2.66257	0.0697684	5.55556	1	17	75	18869	6337
negative regulation of biomineral tissue development	biological process	2.66257	0.0697684	5.55556	1	17	75	18869	70168
regulation of interleukin-17 production	biological process	2.66257	0.0697684	5.55556	1	17	75	18869	32660
activation of NF-kappaB-inducing kinase activity	biological process	2.66257	0.0697684	5.55556	1	17	75	18869	7250
dendritic cell migration	biological process	2.66257	0.0697684	5.55556	1	17	75	18869	36336
regulation of mast cell activation involved in immune response	biological process	2.66257	0.0697684	5.55556	1	17	75	18869	33006
protein homotrimerization	biological process	2.66257	0.0697684	5.55556	1	17	75	18869	70207
muscle myosin complex	cellular component	2.66257	0.0697684	5.55556	1	17	75	18869	5859
positive regulation of lymphocyte proliferation	biological process	2.66219	0.0697951	1.85185	2	106	74	18780	50671
positive regulation of programmed cell death	biological process	2.66131	0.0698569	1.03359	4	383	72	18503	43068
positive regulation of mononuclear cell proliferation	biological process	2.6462	0.0709205	1.83486	2	107	74	18779	32946
regulation of adaptive immune response	biological process	2.6462	0.0709205	1.83486	2	107	74	18779	2819
regulation of cell shape	biological process	2.63037	0.0720519	1.81818	2	108	74	18778	8360
regulation of signal transduction	biological process	2.63013	0.0720688	0.620821	13	2081	63	16805	9966
ventricular cardiac muscle cell action potential	biological process	2.61046	0.0735004	5.26316	1	18	75	18868	86005
multivesicular body	cellular component	2.61046	0.0735004	5.26316	1	18	75	18868	5771
glucan catabolic process	biological process	2.61046	0.0735004	5.26316	1	18	75	18868	9251
positive regulation of protein acetylation	biological process	2.61046	0.0735004	5.26316	1	18	75	18868	1901985
positive regulation of peptidyl-lysine acetylation	biological process	2.61046	0.0735004	5.26316	1	18	75	18868	2000758
negative regulation of osteoclast differentiation	biological process	2.61046	0.0735004	5.26316	1	18	75	18868	45671
B cell mediated immunity	biological process	2.61046	0.0735004	5.26316	1	18	75	18868	19724
neutrophil activation	biological process	2.61046	0.0735004	5.26316	1	18	75	18868	42119
regulation of Cdc42 GTPase activity	biological process	2.61046	0.0735004	5.26316	1	18	75	18868	43088
negative regulation of lipid catabolic process	biological process	2.61046	0.0735004	5.26316	1	18	75	18868	50995
innate immune response in mucosa	biological process	2.61046	0.0735004	5.26316	1	18	75	18868	2227
response to interleukin-6	biological process	2.61046	0.0735004	5.26316	1	18	75	18868	70741
regulation of ion transmembrane transporter activity	biological process	2.59921	0.0743323	1.78571	2	110	74	18776	32412
positive regulation of leukocyte proliferation	biological process	2.59921	0.0743323	1.78571	2	110	74	18776	70665
cellular response to molecule of bacterial origin	biological process	2.59921	0.0743323	1.78571	2	110	74	18776	71219
positive regulation of cellular protein metabolic process	biological process	2.59133	0.0749201	0.761697	7	912	69	17974	32270
protein heterodimerization activity	molecular function	2.58805	0.0751664	1.00756	4	393	72	18493	46982
positive regulation of protein serine/threonine kinase activity	biological process	2.58441	0.0754405	1.22449	3	242	73	18644	71902
receptor-mediated endocytosis	biological process	2.56869	0.0766358	1.75439	2	112	74	18774	6898
regulation of membrane repolarization	biological process	2.56113	0.0772175	5	1	19	75	18867	60306
positive regulation vascular endothelial growth factor production	biological process	2.56113	0.0772175	5	1	19	75	18867	10575
positive regulation of hemostasis	biological process	2.56113	0.0772175	5	1	19	75	18867	1900048
positive regulation of blood coagulation	biological process	2.56113	0.0772175	5	1	19	75	18867	30194
regulation of osteoblast proliferation	biological process	2.56113	0.0772175	5	1	19	75	18867	33688
Golgi cisterna	cellular component	2.56113	0.0772175	5	1	19	75	18867	31985
modified amino acid transport	biological process	2.56113	0.0772175	5	1	19	75	18867	72337
cellular polysaccharide catabolic process	biological process	2.56113	0.0772175	5	1	19	75	18867	44247
labyrinthine layer blood vessel development	biological process	2.56113	0.0772175	5	1	19	75	18867	60716
positive regulation of interleukin-8 production	biological process	2.56113	0.0772175	5	1	19	75	18867	32757
immunoglobulin binding	molecular function	2.56113	0.0772175	5	1	19	75	18867	19865
regulation of inflammatory response to antigenic stimulus	biological process	2.56113	0.0772175	5	1	19	75	18867	2861
granulocyte activation	biological process	2.56113	0.0772175	5	1	19	75	18867	36230
killing of cells of other organism	biological process	2.56113	0.0772175	5	1	19	75	18867	31640
disruption of cells of other organism	biological process	2.56113	0.0772175	5	1	19	75	18867	44364
autophagic vacuole membrane	cellular component	2.56113	0.0772175	5	1	19	75	18867	421
regulation of innate immune response	biological process	2.55607	0.0776095	1.20968	3	245	73	18641	45088
potassium ion transport	biological process	2.55366	0.0777961	1.73913	2	113	74	18773	6813
single-organism carbohydrate catabolic process	biological process	2.55366	0.0777961	1.73913	2	113	74	18773	44724
regulation of transmembrane transporter activity	biological process	2.53879	0.0789619	1.72414	2	114	74	18772	22898
vacuole	cellular component	2.53741	0.0790707	1.2	3	247	73	18639	5773
regulation of cell activation	biological process	2.52428	0.0801161	0.985222	4	402	72	18484	50865
regulation of heart rate by cardiac conduction	biological process	2.51429	0.08092	4.7619	1	20	75	18866	86091
regulation of sensory perception of pain	biological process	2.51429	0.08092	4.7619	1	20	75	18866	51930
regulation of sensory perception	biological process	2.51429	0.08092	4.7619	1	20	75	18866	51931
WW domain binding	molecular function	2.51429	0.08092	4.7619	1	20	75	18866	50699
positive regulation of acute inflammatory response	biological process	2.51429	0.08092	4.7619	1	20	75	18866	2675
B cell homeostasis	biological process	2.51429	0.08092	4.7619	1	20	75	18866	1782
calcium-dependent cysteine-type endopeptidase activity	molecular function	2.51429	0.08092	4.7619	1	20	75	18866	4198
leukocyte apoptotic process	biological process	2.51429	0.08092	4.7619	1	20	75	18866	71887
regulation of T cell differentiation in thymus	biological process	2.51429	0.08092	4.7619	1	20	75	18866	33081
positive regulation of immune effector process	biological process	2.49505	0.0824923	1.68067	2	117	74	18769	2699
regulation of establishment of protein localization	biological process	2.4897	0.0829352	0.973236	4	407	72	18479	70201
regulation of signaling	biological process	2.48848	0.0830357	0.594985	14	2339	62	16547	23051
vitamin metabolic process	biological process	2.48076	0.0836798	1.66667	2	118	74	18768	6766
endocytic vesicle membrane	cellular component	2.48076	0.0836798	1.66667	2	118	74	18768	30666
regulation of release of sequestered calcium ion into cytosol by sarcoplasmic reticulum	biological process	2.46973	0.0846077	4.54545	1	21	75	18865	10880
heparan sulfate proteoglycan metabolic process	biological process	2.46973	0.0846077	4.54545	1	21	75	18865	30201
positive regulation of coagulation	biological process	2.46973	0.0846077	4.54545	1	21	75	18865	50820
cofactor transport	biological process	2.46973	0.0846077	4.54545	1	21	75	18865	51181
polysaccharide catabolic process	biological process	2.46973	0.0846077	4.54545	1	21	75	18865	272
positive regulation of interferon-beta production	biological process	2.46973	0.0846077	4.54545	1	21	75	18865	32728
regulation of NIK/NF-kappaB signaling	biological process	2.46973	0.0846077	4.54545	1	21	75	18865	1901222
negative regulation of oxidoreductase activity	biological process	2.46973	0.0846077	4.54545	1	21	75	18865	51354
hydrolase activity, hydrolyzing N-glycosyl compounds	molecular function	2.46973	0.0846077	4.54545	1	21	75	18865	16799
inward rectifier potassium channel activity	molecular function	2.46973	0.0846077	4.54545	1	21	75	18865	5242
mucosal immune response	biological process	2.46973	0.0846077	4.54545	1	21	75	18865	2385
hyaluronic acid binding	molecular function	2.46973	0.0846077	4.54545	1	21	75	18865	5540
phosphatidylinositol-3-phosphate binding	molecular function	2.46973	0.0846077	4.54545	1	21	75	18865	32266
Ras guanyl-nucleotide exchange factor activity	molecular function	2.4666	0.0848726	1.65289	2	119	74	18767	5088
extrinsic component of membrane	cellular component	2.4666	0.0848726	1.65289	2	119	74	18767	19898
regulation of cell communication	biological process	2.46129	0.0853252	0.592467	14	2349	62	16537	10646
regulation of immune effector process	biological process	2.4558	0.0857948	1.1583	3	256	73	18630	2697
G-protein coupled peptide receptor activity	molecular function	2.45259	0.0860707	1.63934	2	120	74	18766	8528
carbohydrate catabolic process	biological process	2.45259	0.0860707	1.63934	2	120	74	18766	16052
toll-like receptor signaling pathway	biological process	2.45259	0.0860707	1.63934	2	120	74	18766	2224
G-protein coupled receptor signaling pathway	biological process	2.44248	0.0869447	0.85034	5	583	71	18303	7186
response to alcohol	biological process	2.43816	0.0873214	1.14943	3	258	73	18628	97305
vacuolar membrane	cellular component	2.42941	0.0880891	1.14504	3	259	73	18627	5774
regulation of MAP kinase activity	biological process	2.42941	0.0880891	1.14504	3	259	73	18627	43405
regulation of potassium ion transmembrane transport	biological process	2.42723	0.0882809	4.34783	1	22	75	18864	1901379
regulation of protein targeting to membrane	biological process	2.42723	0.0882809	4.34783	1	22	75	18864	90313
positive regulation of cation channel activity	biological process	2.42723	0.0882809	4.34783	1	22	75	18864	2001259
organelle subcompartment	cellular component	2.42723	0.0882809	4.34783	1	22	75	18864	31984
negative regulation of interferon-gamma production	biological process	2.42723	0.0882809	4.34783	1	22	75	18864	32689
negative regulation of interleukin-6 production	biological process	2.42723	0.0882809	4.34783	1	22	75	18864	32715
regulation of myeloid leukocyte mediated immunity	biological process	2.42723	0.0882809	4.34783	1	22	75	18864	2886
phosphatidylethanolamine acyl-chain remodeling	biological process	2.42723	0.0882809	4.34783	1	22	75	18864	36152
filopodium assembly	biological process	2.42723	0.0882809	4.34783	1	22	75	18864	46847
Golgi to plasma membrane protein transport	biological process	2.42723	0.0882809	4.34783	1	22	75	18864	43001
glycolipid binding	molecular function	2.42723	0.0882809	4.34783	1	22	75	18864	51861
peptide receptor activity	molecular function	2.42496	0.0884821	1.6129	2	122	74	18764	1653
carbohydrate biosynthetic process	biological process	2.42496	0.0884821	1.6129	2	122	74	18764	16051
endonuclease activity	molecular function	2.42496	0.0884821	1.6129	2	122	74	18764	4519
cellular response to biotic stimulus	biological process	2.41133	0.0896955	1.6	2	123	74	18763	71216
calcium ion transmembrane transporter activity	molecular function	2.41133	0.0896955	1.6	2	123	74	18763	15085
regulation of cellular component organization	biological process	2.40349	0.0904022	0.64433	10	1542	66	17344	51128
regulation of protein stability	biological process	2.39784	0.0909138	1.5873	2	124	74	18762	31647
regulation of ryanodine-sensitive calcium-release channel activity	biological process	2.38662	0.0919395	4.16667	1	23	75	18863	60314
regulation of vascular endothelial growth factor production	biological process	2.38662	0.0919395	4.16667	1	23	75	18863	10574
positive regulation of epidermis development	biological process	2.38662	0.0919395	4.16667	1	23	75	18863	45684
glycogen biosynthetic process	biological process	2.38662	0.0919395	4.16667	1	23	75	18863	5978
glucan biosynthetic process	biological process	2.38662	0.0919395	4.16667	1	23	75	18863	9250
positive regulation of NF-kappaB import into nucleus	biological process	2.38662	0.0919395	4.16667	1	23	75	18863	42346
regulation of leukocyte degranulation	biological process	2.38662	0.0919395	4.16667	1	23	75	18863	43300
actin filament polymerization	biological process	2.38662	0.0919395	4.16667	1	23	75	18863	30041
negative regulation of adenylate cyclase activity	biological process	2.38662	0.0919395	4.16667	1	23	75	18863	7194
antibacterial humoral response	biological process	2.38662	0.0919395	4.16667	1	23	75	18863	19731
organ or tissue specific immune response	biological process	2.38662	0.0919395	4.16667	1	23	75	18863	2251
receptor complex	cellular component	2.38629	0.0919706	1.1236	3	264	73	18622	43235
regulation of transporter activity	biological process	2.38448	0.092137	1.5748	2	125	74	18761	32409
positive regulation of intracellular protein transport	biological process	2.38448	0.092137	1.5748	2	125	74	18761	90316
regulation of blood pressure	biological process	2.37124	0.0933651	1.5625	2	126	74	18760	8217
hydrolase activity, acting on glycosyl bonds	molecular function	2.37124	0.0933651	1.5625	2	126	74	18760	16798
lamellipodium	cellular component	2.35812	0.094598	1.55039	2	127	74	18759	30027
cardiac conduction	biological process	2.34775	0.0955837	4	1	24	75	18862	61337
release of cytochrome c from mitochondria	biological process	2.34775	0.0955837	4	1	24	75	18862	1836
vitamin transport	biological process	2.34775	0.0955837	4	1	24	75	18862	51180
positive regulation of interleukin-1 production	biological process	2.34775	0.0955837	4	1	24	75	18862	32732
positive regulation of interleukin-12 production	biological process	2.34775	0.0955837	4	1	24	75	18862	32735
defense response to Gram-negative bacterium	biological process	2.34775	0.0955837	4	1	24	75	18862	50829
G-protein coupled chemoattractant receptor activity	molecular function	2.34775	0.0955837	4	1	24	75	18862	1637
chemokine receptor activity	molecular function	2.34775	0.0955837	4	1	24	75	18862	4950
regulation of mast cell activation	biological process	2.34775	0.0955837	4	1	24	75	18862	33003
myosin II complex	cellular component	2.34775	0.0955837	4	1	24	75	18862	16460
positive regulation of leukocyte apoptotic process	biological process	2.34775	0.0955837	4	1	24	75	18862	2000108
negative regulation of cyclase activity	biological process	2.34775	0.0955837	4	1	24	75	18862	31280
antimicrobial humoral response	biological process	2.34775	0.0955837	4	1	24	75	18862	19730
autophagic vacuole assembly	biological process	2.34775	0.0955837	4	1	24	75	18862	45
single-organism cellular process	biological process	2.32246	0.0980318	0.470994	41	8664	35	10222	44763
ion transmembrane transporter activity	molecular function	2.32149	0.098127	0.75662	6	787	70	18099	15075
positive regulation of ion transmembrane transport	biological process	2.31048	0.0992134	3.84615	1	25	75	18861	34767
response to pH	biological process	2.31048	0.0992134	3.84615	1	25	75	18861	9268
negative regulation of intrinsic apoptotic signaling pathway in response to DNA damage	biological process	2.31048	0.0992134	3.84615	1	25	75	18861	1902230
phosphatidylserine metabolic process	biological process	2.31048	0.0992134	3.84615	1	25	75	18861	6658
negative regulation of lyase activity	biological process	2.31048	0.0992134	3.84615	1	25	75	18861	51350
regulation of heart contraction	biological process	2.29429	0.100833	1.49254	2	132	74	18754	8016
cytoplasmic membrane-bounded vesicle	cellular component	2.27761	0.102529	0.807754	5	614	71	18272	16023
regulation of complement activation	biological process	2.27469	0.102829	3.7037	1	26	75	18860	30449
tumor necrosis factor receptor binding	molecular function	2.27469	0.102829	3.7037	1	26	75	18860	5164
NADP metabolic process	biological process	2.27469	0.102829	3.7037	1	26	75	18860	6739
estrogen receptor binding	molecular function	2.27469	0.102829	3.7037	1	26	75	18860	30331
negative regulation of molecular function	biological process	2.25896	0.104459	0.743494	6	801	70	18085	44092
regulation of JNK cascade	biological process	2.24525	0.105901	1.44928	2	136	74	18750	46328
positive regulation of transmembrane transport	biological process	2.24027	0.10643	3.57143	1	27	75	18859	34764
cardiac muscle cell action potential involved in contraction	biological process	2.24027	0.10643	3.57143	1	27	75	18859	86002
regulation of protein oligomerization	biological process	2.24027	0.10643	3.57143	1	27	75	18859	32459
B cell activation involved in immune response	biological process	2.24027	0.10643	3.57143	1	27	75	18859	2312
lipopolysaccharide-mediated signaling pathway	biological process	2.24027	0.10643	3.57143	1	27	75	18859	31663
neuronal action potential	biological process	2.24027	0.10643	3.57143	1	27	75	18859	19228
protein homodimerization activity	molecular function	2.23712	0.106766	0.797448	5	622	71	18264	42803
positive regulation of protein metabolic process	biological process	2.22667	0.107887	0.695825	7	999	69	17887	51247
phospholipid binding	molecular function	2.22389	0.108187	1.0453	3	284	73	18602	5543
regulation of cellular catabolic process	biological process	2.22213	0.108378	0.793651	5	625	71	18261	31329
response to topologically incorrect protein	biological process	2.22136	0.108461	1.42857	2	138	74	18748	35966
pattern recognition receptor signaling pathway	biological process	2.22136	0.108461	1.42857	2	138	74	18748	2221
organelle lumen	cellular component	2.21221	0.109458	0.791139	5	627	71	18259	43233
cardiac muscle cell action potential	biological process	2.20713	0.110016	3.44828	1	28	75	18858	86001
regulation of protein activation cascade	biological process	2.20713	0.110016	3.44828	1	28	75	18858	2000257
nitric oxide metabolic process	biological process	2.20713	0.110016	3.44828	1	28	75	18858	46209
vasoconstriction	biological process	2.20713	0.110016	3.44828	1	28	75	18858	42310
Golgi to plasma membrane transport	biological process	2.20713	0.110016	3.44828	1	28	75	18858	6893
positive regulation of protein modification process	biological process	2.20248	0.110529	0.731707	6	814	70	18072	31401
GTP catabolic process	biological process	2.19788	0.111038	1.40845	2	140	74	18746	6184
innate immune response-activating signal transduction	biological process	2.1863	0.112332	1.3986	2	141	74	18745	2758
ligand-gated ion channel activity	molecular function	2.1863	0.112332	1.3986	2	141	74	18745	15276
ligand-gated channel activity	molecular function	2.1863	0.112332	1.3986	2	141	74	18745	22834
catabolic process	biological process	2.17685	0.113398	0.600109	11	1822	65	17064	9056
quaternary ammonium group binding	molecular function	2.17517	0.113589	3.33333	1	29	75	18857	50997
negative regulation of ossification	biological process	2.17517	0.113589	3.33333	1	29	75	18857	30279
negative regulation of ERK1 and ERK2 cascade	biological process	2.17517	0.113589	3.33333	1	29	75	18857	70373
chemokine-mediated signaling pathway	biological process	2.17517	0.113589	3.33333	1	29	75	18857	70098
positive regulation of phagocytosis	biological process	2.17517	0.113589	3.33333	1	29	75	18857	50766
brown fat cell differentiation	biological process	2.17517	0.113589	3.33333	1	29	75	18857	50873
lamellipodium assembly	biological process	2.17517	0.113589	3.33333	1	29	75	18857	30032
ceramide biosynthetic process	biological process	2.17517	0.113589	3.33333	1	29	75	18857	46513
activation of Ras GTPase activity	biological process	2.17517	0.113589	3.33333	1	29	75	18857	32856
positive regulation of protein phosphorylation	biological process	2.17301	0.113835	0.78125	5	635	71	18251	1934
regulation of cellular process	biological process	2.16987	0.114192	0.467672	40	8513	36	10373	50794
guanosine-containing compound catabolic process	biological process	2.16341	0.114933	1.37931	2	143	74	18743	1901069
cation channel complex	cellular component	2.15211	0.116239	1.36986	2	144	74	18742	34703
glucose metabolic process	biological process	2.15211	0.116239	1.36986	2	144	74	18742	6006
regulation of homeostatic process	biological process	2.14825	0.116688	1.0101	3	294	73	18592	32844
regulation of intrinsic apoptotic signaling pathway in response to DNA damage	biological process	2.14433	0.117147	3.22581	1	30	75	18856	1902229
vesicle fusion	biological process	2.14433	0.117147	3.22581	1	30	75	18856	6906
placenta blood vessel development	biological process	2.14433	0.117147	3.22581	1	30	75	18856	60674
regulated secretory pathway	biological process	2.14433	0.117147	3.22581	1	30	75	18856	45055
negative regulation of intracellular signal transduction	biological process	2.12622	0.119287	1	3	297	73	18589	1902532
inclusion body	cellular component	2.11451	0.120692	3.125	1	31	75	18855	16234
chaperone-mediated protein folding	biological process	2.11451	0.120692	3.125	1	31	75	18855	61077
negative regulation of tumor necrosis factor production	biological process	2.11451	0.120692	3.125	1	31	75	18855	32720
positive regulation of chemokine production	biological process	2.11451	0.120692	3.125	1	31	75	18855	32722
modification by symbiont of host morphology or physiology	biological process	2.11451	0.120692	3.125	1	31	75	18855	44003
negative regulation of cAMP biosynthetic process	biological process	2.11451	0.120692	3.125	1	31	75	18855	30818
ion transport	biological process	2.10965	0.121281	0.675024	7	1030	69	17856	6811
divalent inorganic cation transmembrane transporter activity	molecular function	2.08622	0.124155	1.31579	2	150	74	18736	72509
face morphogenesis	biological process	2.08568	0.124222	3.0303	1	32	75	18854	60325
heterophilic cell-cell adhesion	biological process	2.08568	0.124222	3.0303	1	32	75	18854	7157
lamellipodium organization	biological process	2.08568	0.124222	3.0303	1	32	75	18854	97581
regulation of endocrine process	biological process	2.08568	0.124222	3.0303	1	32	75	18854	44060
negative regulation of cyclic nucleotide biosynthetic process	biological process	2.08568	0.124222	3.0303	1	32	75	18854	30803
regulation of protein kinase activity	biological process	2.07829	0.125144	0.757576	5	655	71	18231	45859
cell communication	biological process	2.07768	0.12522	0.705882	6	844	70	18042	7154
ion transmembrane transport	biological process	2.07767	0.125222	0.83682	4	474	72	18412	34220
regulation of ion transmembrane transport	biological process	2.07555	0.125487	1.30719	2	151	74	18735	34765
substrate-specific transmembrane transporter activity	molecular function	2.07365	0.125726	0.705053	6	845	70	18041	22891
T-tubule	cellular component	2.05777	0.127738	2.94118	1	33	75	18853	30315
calcium-dependent phospholipid binding	molecular function	2.05777	0.127738	2.94118	1	33	75	18853	5544
sarcoplasmic reticulum membrane	cellular component	2.05777	0.127738	2.94118	1	33	75	18853	33017
cellular response to calcium ion	biological process	2.05777	0.127738	2.94118	1	33	75	18853	71277
regulation of interferon-beta production	biological process	2.05777	0.127738	2.94118	1	33	75	18853	32648
positive regulation of fat cell differentiation	biological process	2.05777	0.127738	2.94118	1	33	75	18853	45600
alditol phosphate metabolic process	biological process	2.05777	0.127738	2.94118	1	33	75	18853	52646
hexose catabolic process	biological process	2.05777	0.127738	2.94118	1	33	75	18853	19320
GTP metabolic process	biological process	2.03371	0.130849	1.27389	2	155	74	18731	46039
positive regulation of calcium ion transport into cytosol	biological process	2.03073	0.13124	2.85714	1	34	75	18852	10524
negative regulation of myeloid leukocyte differentiation	biological process	2.03073	0.13124	2.85714	1	34	75	18852	2762
B cell proliferation	biological process	2.03073	0.13124	2.85714	1	34	75	18852	42100
synaptic transmission, glutamatergic	biological process	2.03073	0.13124	2.85714	1	34	75	18852	35249
negative regulation of purine nucleotide biosynthetic process	biological process	2.03073	0.13124	2.85714	1	34	75	18852	1900372
negative regulation of nucleotide biosynthetic process	biological process	2.03073	0.13124	2.85714	1	34	75	18852	30809
regulation of calcium ion transport	biological process	2.01328	0.13355	1.25786	2	157	74	18729	51924
delayed rectifier potassium channel activity	molecular function	2.00449	0.134729	2.77778	1	35	75	18851	5251
positive regulation of ion transmembrane transporter activity	biological process	2.00449	0.134729	2.77778	1	35	75	18851	32414
regulation of immunoglobulin mediated immune response	biological process	2.00449	0.134729	2.77778	1	35	75	18851	2889
protein trimerization	biological process	2.00449	0.134729	2.77778	1	35	75	18851	70206
phospholipid transporter activity	molecular function	2.00449	0.134729	2.77778	1	35	75	18851	5548
negative regulation of cAMP metabolic process	biological process	2.00449	0.134729	2.77778	1	35	75	18851	30815
phagocytic vesicle	cellular component	2.00449	0.134729	2.77778	1	35	75	18851	45335
protein complex assembly	biological process	1.9947	0.136054	0.688863	6	865	70	18021	6461
regulation of stress-activated MAPK cascade	biological process	1.99316	0.136264	1.24224	2	159	74	18727	32872
cellular catabolic process	biological process	1.99249	0.136356	0.608519	9	1470	67	17416	44248
regulation of transmembrane transport	biological process	1.98322	0.137626	1.23457	2	160	74	18726	34762
regulation of stress-activated protein kinase signaling cascade	biological process	1.98322	0.137626	1.23457	2	160	74	18726	70302
nucleic acid phosphodiester bond hydrolysis	biological process	1.98322	0.137626	1.23457	2	160	74	18726	90305
single-multicellular organism process	biological process	1.9802	0.138041	0.533156	16	2985	60	15901	44707
regulation of peptidyl-lysine acetylation	biological process	1.97903	0.138203	2.7027	1	36	75	18850	2000756
positive regulation of interferon-gamma production	biological process	1.97903	0.138203	2.7027	1	36	75	18850	32729
positive regulation of transcription factor import into nucleus	biological process	1.97903	0.138203	2.7027	1	36	75	18850	42993
regulation of B cell mediated immunity	biological process	1.97903	0.138203	2.7027	1	36	75	18850	2712
actin filament bundle assembly	biological process	1.97903	0.138203	2.7027	1	36	75	18850	51017
actin filament bundle organization	biological process	1.97903	0.138203	2.7027	1	36	75	18850	61572
negative regulation of cyclic nucleotide metabolic process	biological process	1.97903	0.138203	2.7027	1	36	75	18850	30800
trans-Golgi network membrane	cellular component	1.97903	0.138203	2.7027	1	36	75	18850	32588
serine-type endopeptidase activity	molecular function	1.97335	0.138991	1.22699	2	161	74	18725	4252
regulation of lymphocyte proliferation	biological process	1.97335	0.138991	1.22699	2	161	74	18725	50670
establishment of localization in cell	biological process	1.97197	0.139183	0.605653	9	1477	67	17409	51649
microtubule binding	molecular function	1.96356	0.140358	1.21951	2	162	74	18724	8017
regulation of mononuclear cell proliferation	biological process	1.96356	0.140358	1.21951	2	162	74	18724	32944
positive regulation of proteasomal ubiquitin-dependent protein catabolic process	biological process	1.9543	0.141664	2.63158	1	37	75	18849	32436
ER-associated ubiquitin-dependent protein catabolic process	biological process	1.9543	0.141664	2.63158	1	37	75	18849	30433
regulation of protein acetylation	biological process	1.9543	0.141664	2.63158	1	37	75	18849	1901983
negative regulation of viral genome replication	biological process	1.9543	0.141664	2.63158	1	37	75	18849	45071
tumor necrosis factor receptor superfamily binding	molecular function	1.9543	0.141664	2.63158	1	37	75	18849	32813
negative regulation of DNA replication	biological process	1.9543	0.141664	2.63158	1	37	75	18849	8156
androgen receptor binding	molecular function	1.9543	0.141664	2.63158	1	37	75	18849	50681
negative regulation of apoptotic signaling pathway	biological process	1.94419	0.143103	1.20482	2	164	74	18722	2001234
regulation of purine nucleotide metabolic process	biological process	1.93488	0.144441	0.792079	4	501	72	18385	1900542
positive regulation of growth	biological process	1.93462	0.144479	1.1976	2	165	74	18721	45927
guanosine-containing compound metabolic process	biological process	1.93462	0.144479	1.1976	2	165	74	18721	1901068
membrane-enclosed lumen	cellular component	1.93171	0.1449	0.721501	5	688	71	18198	31974
sulfur compound catabolic process	biological process	1.93026	0.145111	2.5641	1	38	75	18848	44273
blood circulation	biological process	1.93026	0.145111	2.5641	1	38	75	18848	8015
monosaccharide catabolic process	biological process	1.93026	0.145111	2.5641	1	38	75	18848	46365
phagosome maturation	biological process	1.93026	0.145111	2.5641	1	38	75	18848	90382
regulation of kinase activity	biological process	1.9232	0.146139	0.719424	5	690	71	18196	43549
regulation of nucleotide metabolic process	biological process	1.91973	0.146646	0.787402	4	504	72	18382	6140
regulation of secretion	biological process	1.91973	0.146646	0.787402	4	504	72	18382	51046
regulation of leukocyte proliferation	biological process	1.91568	0.147241	1.18343	2	167	74	18719	70663
regulation of lymphocyte activation	biological process	1.90863	0.148284	0.903614	3	329	73	18557	51249
purine nucleobase metabolic process	biological process	1.90687	0.148545	2.5	1	39	75	18847	6144
regulation of NF-kappaB import into nucleus	biological process	1.90687	0.148545	2.5	1	39	75	18847	42345
negative regulation of leukocyte apoptotic process	biological process	1.90687	0.148545	2.5	1	39	75	18847	2000107
actin filament	cellular component	1.90687	0.148545	2.5	1	39	75	18847	5884
actin polymerization or depolymerization	biological process	1.90687	0.148545	2.5	1	39	75	18847	8154
negative regulation of purine nucleotide metabolic process	biological process	1.90687	0.148545	2.5	1	39	75	18847	1900543
phosphatidylinositol binding	molecular function	1.89703	0.150014	1.16959	2	169	74	18717	35091
cellular response to organic substance	biological process	1.88899	0.151224	0.594059	9	1506	67	17380	71310
positive regulation of proteasomal protein catabolic process	biological process	1.88411	0.151965	2.43902	1	40	75	18846	1901800
regulation of cardiac muscle contraction	biological process	1.88411	0.151965	2.43902	1	40	75	18846	55117
regulation of interleukin-1 production	biological process	1.88411	0.151965	2.43902	1	40	75	18846	32652
lymphocyte homeostasis	biological process	1.88411	0.151965	2.43902	1	40	75	18846	2260
cytoplasmic vesicle	cellular component	1.87293	0.153673	0.707214	5	702	71	18184	31410
multicellular organismal signaling	biological process	1.86194	0.155371	2.38095	1	41	75	18845	35637
cellular response to cAMP	biological process	1.86194	0.155371	2.38095	1	41	75	18845	71320
sterol transport	biological process	1.86194	0.155371	2.38095	1	41	75	18845	15918
negative regulation of response to DNA damage stimulus	biological process	1.86194	0.155371	2.38095	1	41	75	18845	2001021
cholesterol transport	biological process	1.86194	0.155371	2.38095	1	41	75	18845	30301
cellular polysaccharide biosynthetic process	biological process	1.86194	0.155371	2.38095	1	41	75	18845	33692
I-kappaB kinase/NF-kappaB signaling	biological process	1.86194	0.155371	2.38095	1	41	75	18845	7249
cell killing	biological process	1.86194	0.155371	2.38095	1	41	75	18845	1906
vacuolar part	cellular component	1.85874	0.155869	0.882353	3	337	73	18549	44437
monovalent inorganic cation transmembrane transporter activity	molecular function	1.85262	0.156826	0.879765	3	338	73	18548	15077
multicellular organismal process	biological process	1.84746	0.157637	0.521853	16	3050	60	15836	32501
regulation of GTPase activity	biological process	1.84046	0.158745	0.874636	3	340	73	18546	43087
positive regulation of transporter activity	biological process	1.84034	0.158764	2.32558	1	42	75	18844	32411
actin cytoskeleton reorganization	biological process	1.84034	0.158764	2.32558	1	42	75	18844	31532
polysaccharide biosynthetic process	biological process	1.84034	0.158764	2.32558	1	42	75	18844	271
brush border membrane	cellular component	1.84034	0.158764	2.32558	1	42	75	18844	31526
regulation of lipid catabolic process	biological process	1.84034	0.158764	2.32558	1	42	75	18844	50994
Cajal body	cellular component	1.84034	0.158764	2.32558	1	42	75	18844	15030
negative regulation of nucleotide metabolic process	biological process	1.84034	0.158764	2.32558	1	42	75	18844	45980
regulation of GTP catabolic process	biological process	1.83441	0.159707	0.872093	3	341	73	18545	33124
regulation of transferase activity	biological process	1.82406	0.161369	0.69541	5	714	71	18172	51338
regulation of primary metabolic process	biological process	1.82114	0.161841	0.48731	24	4901	52	13985	80090
regulation of calcium ion transmembrane transporter activity	biological process	1.81928	0.162143	2.27273	1	43	75	18843	1901019
proteoglycan metabolic process	biological process	1.81928	0.162143	2.27273	1	43	75	18843	6029
regulation of neurological system process	biological process	1.81928	0.162143	2.27273	1	43	75	18843	31644
positive regulation of exocytosis	biological process	1.81928	0.162143	2.27273	1	43	75	18843	45921
positive regulation of T cell activation	biological process	1.79912	0.165444	1.0989	2	180	74	18706	50870
regulation of humoral immune response	biological process	1.79873	0.165509	2.22222	1	44	75	18842	2920
nucleotide-binding domain, leucine rich repeat containing receptor signaling pathway	biological process	1.79873	0.165509	2.22222	1	44	75	18842	35872
regulation of interleukin-8 production	biological process	1.79873	0.165509	2.22222	1	44	75	18842	32677
regulation of phagocytosis	biological process	1.79873	0.165509	2.22222	1	44	75	18842	50764
positive regulation of MAPK cascade	biological process	1.7928	0.166493	0.854701	3	348	73	18538	43410
contractile fiber part	cellular component	1.79059	0.166861	1.0929	2	181	74	18705	44449
hexose metabolic process	biological process	1.78213	0.16828	1.08696	2	182	74	18704	19318
cellular carbohydrate metabolic process	biological process	1.78213	0.16828	1.08696	2	182	74	18704	44262
regulation of interleukin-12 production	biological process	1.77867	0.168862	2.17391	1	45	75	18841	32655
negative regulation of protein binding	biological process	1.77867	0.168862	2.17391	1	45	75	18841	32091
inner ear development	biological process	1.77867	0.168862	2.17391	1	45	75	18841	48839
serine-type peptidase activity	molecular function	1.77372	0.169701	1.08108	2	183	74	18703	8236
organelle membrane	cellular component	1.77177	0.170031	0.534759	13	2418	63	16468	31090
transmembrane transporter activity	molecular function	1.7689	0.170521	0.643087	6	927	70	17959	22857
membrane region	cellular component	1.76266	0.171587	0.614035	7	1133	69	17753	98589
protein complex subunit organization	biological process	1.75958	0.172117	0.613497	7	1134	69	17752	71822
GDP binding	molecular function	1.75909	0.172201	2.12766	1	46	75	18840	19003
calcium-dependent protein binding	molecular function	1.75909	0.172201	2.12766	1	46	75	18840	48306
response to cytokine	biological process	1.75717	0.172532	0.738007	4	538	72	18348	34097
serine hydrolase activity	molecular function	1.75707	0.17255	1.06952	2	185	74	18701	17171
cytoskeletal protein binding	molecular function	1.75328	0.173205	0.678426	5	732	71	18154	8092
magnesium ion binding	molecular function	1.74883	0.173977	1.06383	2	186	74	18700	287
muscle contraction	biological process	1.74065	0.175406	1.0582	2	187	74	18699	6936
positive regulation of neuron death	biological process	1.73996	0.175527	2.08333	1	47	75	18839	1901216
stress fiber	cellular component	1.73996	0.175527	2.08333	1	47	75	18839	1725
NADP binding	molecular function	1.73996	0.175527	2.08333	1	47	75	18839	50661
defense response to Gram-positive bacterium	biological process	1.73996	0.175527	2.08333	1	47	75	18839	50830
protein oligomerization	biological process	1.73537	0.176335	0.831025	3	358	73	18528	51259
positive regulation of phosphorylation	biological process	1.73413	0.176553	0.673854	5	737	71	18149	42327
guanyl-nucleotide exchange factor activity	molecular function	1.72445	0.178271	1.04712	2	189	74	18697	5085
oxidoreductase activity, acting on paired donors, with incorporation or reduction of molecular oxygen, 2-oxoglutarate as one donor, and incorporation of one atom each of oxygen into both donors	molecular function	1.72126	0.17884	2.04082	1	48	75	18838	16706
regulation of release of sequestered calcium ion into cytosol	biological process	1.72126	0.17884	2.04082	1	48	75	18838	51279
cysteine-type endopeptidase inhibitor activity	molecular function	1.72126	0.17884	2.04082	1	48	75	18838	4869
excitatory extracellular ligand-gated ion channel activity	molecular function	1.72126	0.17884	2.04082	1	48	75	18838	5231
regulation of smooth muscle contraction	biological process	1.72126	0.17884	2.04082	1	48	75	18838	6940
coenzyme metabolic process	biological process	1.71643	0.179706	1.04167	2	190	74	18696	6732
regulation of epidermis development	biological process	1.70298	0.18214	2	1	49	75	18837	45682
dicarboxylic acid transport	biological process	1.70298	0.18214	2	1	49	75	18837	6835
actin filament bundle	cellular component	1.70298	0.18214	2	1	49	75	18837	32432
leukocyte homeostasis	biological process	1.70298	0.18214	2	1	49	75	18837	1776
postsynaptic membrane	cellular component	1.70056	0.182581	1.03093	2	192	74	18694	45211
regulation of phosphate metabolic process	biological process	1.69657	0.183312	0.567108	9	1578	67	17308	19220
cellular carbohydrate biosynthetic process	biological process	1.68509	0.185427	1.96078	1	50	75	18836	34637
digestive system process	biological process	1.68509	0.185427	1.96078	1	50	75	18836	22600
regulation of osteoclast differentiation	biological process	1.68509	0.185427	1.96078	1	50	75	18836	45670
synaptic vesicle transport	biological process	1.68509	0.185427	1.96078	1	50	75	18836	48489
establishment of synaptic vesicle localization	biological process	1.68509	0.185427	1.96078	1	50	75	18836	97480
cellular modified amino acid metabolic process	biological process	1.68489	0.185464	1.02041	2	194	74	18692	6575
regulation of leukocyte differentiation	biological process	1.66944	0.188353	1.0101	2	196	74	18690	1902105
regulation of striated muscle contraction	biological process	1.6676	0.1887	1.92308	1	51	75	18835	6942
modified amino acid binding	molecular function	1.6676	0.1887	1.92308	1	51	75	18835	72341
lymphocyte mediated immunity	biological process	1.6676	0.1887	1.92308	1	51	75	18835	2449
pyridine nucleotide metabolic process	biological process	1.6676	0.1887	1.92308	1	51	75	18835	19362
nicotinamide nucleotide metabolic process	biological process	1.6676	0.1887	1.92308	1	51	75	18835	46496
establishment of protein localization to plasma membrane	biological process	1.6676	0.1887	1.92308	1	51	75	18835	90002
copper ion binding	molecular function	1.6676	0.1887	1.92308	1	51	75	18835	5507
regulation of phosphorus metabolic process	biological process	1.66378	0.189421	0.5625	9	1591	67	17295	51174
cell surface	cellular component	1.65873	0.190381	0.8	3	372	73	18514	9986
nuclease activity	molecular function	1.65418	0.191249	1	2	198	74	18688	4518
glycogen metabolic process	biological process	1.65046	0.191961	1.88679	1	52	75	18834	5977
regulation of vasoconstriction	biological process	1.65046	0.191961	1.88679	1	52	75	18834	19229
organelle fusion	biological process	1.63369	0.195208	1.85185	1	53	75	18833	48284
glucan metabolic process	biological process	1.63369	0.195208	1.85185	1	53	75	18833	44042
cellular glucan metabolic process	biological process	1.63369	0.195208	1.85185	1	53	75	18833	6073
regulation of chemokine production	biological process	1.63369	0.195208	1.85185	1	53	75	18833	32642
monosaccharide biosynthetic process	biological process	1.63369	0.195208	1.85185	1	53	75	18833	46364
phosphatidylinositol bisphosphate binding	molecular function	1.63369	0.195208	1.85185	1	53	75	18833	1902936
regulation of purine nucleotide catabolic process	biological process	1.62715	0.196489	0.787402	3	378	73	18508	33121
regulation of nucleotide catabolic process	biological process	1.62196	0.197512	0.78534	3	379	73	18507	30811
regulation of nucleoside metabolic process	biological process	1.62196	0.197512	0.78534	3	379	73	18507	9118
regulation of viral genome replication	biological process	1.61725	0.198443	1.81818	1	54	75	18832	45069
membrane raft	cellular component	1.60958	0.199971	0.970874	2	204	74	18682	45121
positive regulation of multicellular organismal process	biological process	1.60582	0.200724	0.693241	4	573	72	18313	51240
positive regulation of JNK cascade	biological process	1.60115	0.201665	1.78571	1	55	75	18831	46330
neuron-neuron synaptic transmission	biological process	1.60115	0.201665	1.78571	1	55	75	18831	7270
substrate-specific transporter activity	molecular function	1.59323	0.203267	0.607903	6	981	70	17905	22892
cytoskeleton	cellular component	1.58947	0.204034	0.688468	4	577	72	18309	5856
regulation of localization	biological process	1.58549	0.204847	0.551471	9	1623	67	17263	32879
calcium channel complex	cellular component	1.58536	0.204875	1.75439	1	56	75	18830	34704
actomyosin	cellular component	1.58536	0.204875	1.75439	1	56	75	18830	42641
neurotransmitter secretion	biological process	1.58536	0.204875	1.75439	1	56	75	18830	7269
integral component of organelle membrane	cellular component	1.58079	0.205813	0.952381	2	208	74	18678	31301
apoptotic mitochondrial changes	biological process	1.56988	0.208071	1.72414	1	57	75	18829	8637
modification of morphology or physiology of other organism involved in symbiotic interaction	biological process	1.56988	0.208071	1.72414	1	57	75	18829	51817
glycosaminoglycan catabolic process	biological process	1.55469	0.211255	1.69492	1	58	75	18828	6027
positive regulation of JUN kinase activity	biological process	1.55469	0.211255	1.69492	1	58	75	18828	43507
positive regulation of lymphocyte mediated immunity	biological process	1.55469	0.211255	1.69492	1	58	75	18828	2708
vacuole organization	biological process	1.55469	0.211255	1.69492	1	58	75	18828	7033
phosphatidylcholine metabolic process	biological process	1.53979	0.214426	1.66667	1	59	75	18827	46470
pyridine-containing compound metabolic process	biological process	1.53979	0.214426	1.66667	1	59	75	18827	72524
hydrolase activity, acting on carbon-nitrogen (but not peptide) bonds, in linear amides	molecular function	1.53979	0.214426	1.66667	1	59	75	18827	16811
positive regulation of T cell differentiation	biological process	1.53979	0.214426	1.66667	1	59	75	18827	45582
GTPase activity	molecular function	1.53892	0.214612	0.925926	2	214	74	18672	3924
regulation of protein serine/threonine kinase activity	biological process	1.53668	0.215094	0.75188	3	396	73	18490	71900
monosaccharide metabolic process	biological process	1.5321	0.216082	0.921659	2	215	74	18671	5996
positive regulation of protein transport	biological process	1.52531	0.217553	0.917431	2	216	74	18670	51222
RNA catabolic process	biological process	1.52531	0.217553	0.917431	2	216	74	18670	6401
regulation of protein depolymerization	biological process	1.52517	0.217585	1.63934	1	60	75	18826	1901879
acrosomal vesicle	cellular component	1.52517	0.217585	1.63934	1	60	75	18826	1669
positive regulation of leukocyte mediated immunity	biological process	1.52517	0.217585	1.63934	1	60	75	18826	2705
negative regulation of lipid metabolic process	biological process	1.52517	0.217585	1.63934	1	60	75	18826	45833
sphingolipid biosynthetic process	biological process	1.52517	0.217585	1.63934	1	60	75	18826	30148
ceramide metabolic process	biological process	1.51081	0.220731	1.6129	1	61	75	18825	6672
regulation of adenylate cyclase activity	biological process	1.51081	0.220731	1.6129	1	61	75	18825	45761
macromolecule catabolic process	biological process	1.50745	0.221473	0.620347	5	801	71	18085	9057
cellular response to abiotic stimulus	biological process	1.5052	0.221972	0.904977	2	219	74	18667	71214
regulation of protein complex assembly	biological process	1.49858	0.223447	0.900901	2	220	74	18666	43254
vesicle-mediated transport	biological process	1.49761	0.223664	0.618047	5	804	71	18082	16192
cellular potassium ion transport	biological process	1.49672	0.223864	1.5873	1	62	75	18824	71804
potassium ion transmembrane transport	biological process	1.49672	0.223864	1.5873	1	62	75	18824	71805
protein polymerization	biological process	1.49672	0.223864	1.5873	1	62	75	18824	51258
endopeptidase activity	molecular function	1.49371	0.224539	0.735294	3	405	73	18481	4175
regulation of bone mineralization	biological process	1.48287	0.226985	1.5625	1	63	75	18823	30500
myosin complex	cellular component	1.48287	0.226985	1.5625	1	63	75	18823	16459
oxidoreduction coenzyme metabolic process	biological process	1.48287	0.226985	1.5625	1	63	75	18823	6733
macromolecular complex assembly	biological process	1.48006	0.227623	0.585366	6	1019	70	17867	65003
cell surface receptor signaling pathway	biological process	1.47268	0.22931	0.509771	12	2342	64	16544	7166
regulation of proteasomal ubiquitin-dependent protein catabolic process	biological process	1.46927	0.230094	1.53846	1	64	75	18822	32434
monosaccharide binding	molecular function	1.46927	0.230094	1.53846	1	64	75	18822	48029
negative regulation of myeloid cell differentiation	biological process	1.46927	0.230094	1.53846	1	64	75	18822	45638
leukocyte mediated immunity	biological process	1.46927	0.230094	1.53846	1	64	75	18822	2443
regulation of reactive oxygen species metabolic process	biological process	1.46927	0.230094	1.53846	1	64	75	18822	2000377
negative regulation of viral process	biological process	1.46927	0.230094	1.53846	1	64	75	18822	48525
regulation of blood vessel size	biological process	1.46927	0.230094	1.53846	1	64	75	18822	50880
activation of signaling protein activity involved in unfolded protein response	biological process	1.46927	0.230094	1.53846	1	64	75	18822	6987
bounding membrane of organelle	cellular component	1.46913	0.230125	0.524934	10	1895	66	16991	98588
organic substance transport	biological process	1.46752	0.230496	0.534759	9	1674	67	17212	71702
muscle system process	biological process	1.45968	0.232311	0.877193	2	226	74	18660	3012
tubulin binding	molecular function	1.45968	0.232311	0.877193	2	226	74	18660	15631
plasma membrane region	cellular component	1.4567	0.233004	0.721154	3	413	73	18473	98590
protease binding	molecular function	1.4559	0.23319	1.51515	1	65	75	18821	2020
single-organism membrane fusion	biological process	1.4559	0.23319	1.51515	1	65	75	18821	44801
regulation of calcium ion transport into cytosol	biological process	1.4559	0.23319	1.51515	1	65	75	18821	10522
aminoglycan catabolic process	biological process	1.4559	0.23319	1.51515	1	65	75	18821	6026
cellular response to mechanical stimulus	biological process	1.4559	0.23319	1.51515	1	65	75	18821	71260
cation-transporting ATPase activity	molecular function	1.4559	0.23319	1.51515	1	65	75	18821	19829
RNA modification	biological process	1.4559	0.23319	1.51515	1	65	75	18821	9451
regulation of tube size	biological process	1.4559	0.23319	1.51515	1	65	75	18821	35150
steroid hormone receptor binding	molecular function	1.4559	0.23319	1.51515	1	65	75	18821	35258
positive regulation of phosphorus metabolic process	biological process	1.44306	0.236205	0.605327	5	821	71	18065	10562
positive regulation of phosphate metabolic process	biological process	1.44306	0.236205	0.605327	5	821	71	18065	45937
nucleobase metabolic process	biological process	1.44276	0.236275	1.49254	1	66	75	18820	9112
negative regulation of leukocyte differentiation	biological process	1.44276	0.236275	1.49254	1	66	75	18820	1902106
negative regulation of cellular catabolic process	biological process	1.44276	0.236275	1.49254	1	66	75	18820	31330
positive regulation of nuclease activity	biological process	1.44276	0.236275	1.49254	1	66	75	18820	32075
synaptic membrane	cellular component	1.44074	0.236753	0.865801	2	229	74	18657	97060
identical protein binding	molecular function	1.44038	0.236837	0.577478	6	1033	70	17853	42802
proteinaceous extracellular matrix	cellular component	1.4345	0.238234	0.862069	2	230	74	18656	5578
palate development	biological process	1.42985	0.239346	1.47059	1	67	75	18819	60021
ATPase activity, coupled to transmembrane movement of ions	molecular function	1.42985	0.239346	1.47059	1	67	75	18819	42625
response to lipid	biological process	1.4283	0.239715	0.642055	4	619	72	18267	33993
regulation of heart rate	biological process	1.41714	0.242406	1.44928	1	68	75	18818	2027
cell adhesion molecule binding	molecular function	1.41714	0.242406	1.44928	1	68	75	18818	50839
positive regulation of stress-activated MAPK cascade	biological process	1.41714	0.242406	1.44928	1	68	75	18818	32874
response to hypoxia	biological process	1.416	0.242682	0.851064	2	233	74	18653	1666
organonitrogen compound metabolic process	biological process	1.40745	0.244767	0.537634	8	1480	68	17406	1901564
nucleotide metabolic process	biological process	1.40676	0.244935	0.63593	4	625	72	18261	9117
negative regulation of transforming growth factor beta receptor signaling pathway	biological process	1.40465	0.245454	1.42857	1	69	75	18817	30512
voltage-gated potassium channel complex	cellular component	1.40465	0.245454	1.42857	1	69	75	18817	8076
sarcolemma	cellular component	1.40465	0.245454	1.42857	1	69	75	18817	42383
regulation of biomineral tissue development	biological process	1.40465	0.245454	1.42857	1	69	75	18817	70167
positive regulation of stress-activated protein kinase signaling cascade	biological process	1.40465	0.245454	1.42857	1	69	75	18817	70304
regulation of cyclase activity	biological process	1.40465	0.245454	1.42857	1	69	75	18817	31279
lysosomal membrane	cellular component	1.40385	0.24565	0.843882	2	235	74	18651	5765
nitrogen compound transport	biological process	1.40319	0.245812	0.700935	3	425	73	18461	71705
purine ribonucleoside metabolic process	biological process	1.39883	0.246885	0.699301	3	426	73	18460	46128
apical plasma membrane	cellular component	1.39782	0.247134	0.840336	2	236	74	18650	16324
regulation of membrane potential	biological process	1.39782	0.247134	0.840336	2	236	74	18650	42391
receptor binding	molecular function	1.39506	0.247819	0.549882	7	1266	69	17620	5102
potassium channel complex	cellular component	1.39236	0.248489	1.40845	1	70	75	18816	34705
positive regulation of homeostatic process	biological process	1.39236	0.248489	1.40845	1	70	75	18816	32846
response to decreased oxygen levels	biological process	1.39183	0.248619	0.83682	2	237	74	18649	36293
purine nucleoside metabolic process	biological process	1.38586	0.250108	0.694444	3	429	73	18457	42278
nucleoside phosphate metabolic process	biological process	1.38557	0.250181	0.629921	4	631	72	18255	6753
anion binding	molecular function	1.38086	0.251363	0.493733	13	2620	63	16266	43168
negative regulation of intracellular protein transport	biological process	1.38026	0.251513	1.38889	1	71	75	18815	90317
lymphocyte activation involved in immune response	biological process	1.38026	0.251513	1.38889	1	71	75	18815	2285
negative regulation of DNA metabolic process	biological process	1.38026	0.251513	1.38889	1	71	75	18815	51053
positive regulation of lymphocyte differentiation	biological process	1.38026	0.251513	1.38889	1	71	75	18815	45621
regulation of metabolic process	biological process	1.38013	0.251545	0.45754	25	5439	51	13447	19222
cellular component assembly	biological process	1.38007	0.251562	0.533333	8	1492	68	17394	22607
immune response-activating signal transduction	biological process	1.37729	0.25226	0.691244	3	431	73	18455	2757
calcium-mediated signaling	biological process	1.36836	0.254524	1.36986	1	72	75	18814	19722
regulation of protein complex disassembly	biological process	1.36836	0.254524	1.36986	1	72	75	18814	43244
positive regulation of calcium ion transport	biological process	1.36836	0.254524	1.36986	1	72	75	18814	51928
lysosomal lumen	cellular component	1.36836	0.254524	1.36986	1	72	75	18814	43202
lymphocyte proliferation	biological process	1.36836	0.254524	1.36986	1	72	75	18814	46651
regulation of JUN kinase activity	biological process	1.36836	0.254524	1.36986	1	72	75	18814	43506
regulation of oxidoreductase activity	biological process	1.36836	0.254524	1.36986	1	72	75	18814	51341
regulation of lyase activity	biological process	1.36836	0.254524	1.36986	1	72	75	18814	51339
regulation of nuclease activity	biological process	1.36836	0.254524	1.36986	1	72	75	18814	32069
cellular protein complex assembly	biological process	1.36239	0.256048	0.819672	2	242	74	18644	43623
positive regulation of protein kinase B signaling	biological process	1.35665	0.257523	1.35135	1	73	75	18813	51897
glycoprotein metabolic process	biological process	1.35665	0.257523	1.35135	1	73	75	18813	9100
regulation of transcription factor import into nucleus	biological process	1.35665	0.257523	1.35135	1	73	75	18813	42990
cysteine-type endopeptidase activity	molecular function	1.35665	0.257523	1.35135	1	73	75	18813	4197
extracellular ligand-gated ion channel activity	molecular function	1.35665	0.257523	1.35135	1	73	75	18813	5230
response to organic cyclic compound	biological process	1.351	0.25898	0.620155	4	641	72	18245	14070
activation of protein kinase activity	biological process	1.34512	0.260508	0.809717	2	245	74	18641	32147
regulation of receptor activity	biological process	1.34511	0.260511	1.33333	1	74	75	18812	10469
wound healing	biological process	1.34511	0.260511	1.33333	1	74	75	18812	42060
cellular polysaccharide metabolic process	biological process	1.34511	0.260511	1.33333	1	74	75	18812	44264
positive regulation of type I interferon production	biological process	1.34511	0.260511	1.33333	1	74	75	18812	32481
regulation of interferon-gamma production	biological process	1.34511	0.260511	1.33333	1	74	75	18812	32649
mononuclear cell proliferation	biological process	1.34511	0.260511	1.33333	1	74	75	18812	32943
positive regulation of protein import into nucleus	biological process	1.34511	0.260511	1.33333	1	74	75	18812	42307
small GTPase mediated signal transduction	biological process	1.34363	0.260897	0.678733	3	439	73	18447	7264
cellular carbohydrate catabolic process	biological process	1.33375	0.263487	1.31579	1	75	75	18811	44275
TRIF-dependent toll-like receptor signaling pathway	biological process	1.33375	0.263487	1.31579	1	75	75	18811	35666
T cell costimulation	biological process	1.33375	0.263487	1.31579	1	75	75	18811	31295
positive regulation of T cell proliferation	biological process	1.33375	0.263487	1.31579	1	75	75	18811	42102
response to oxygen levels	biological process	1.32814	0.264969	0.8	2	248	74	18638	70482
cellular response to cytokine stimulus	biological process	1.32715	0.265231	0.672646	3	443	73	18443	71345
vacuolar lumen	cellular component	1.32257	0.26645	1.2987	1	76	75	18810	5775
lymphocyte costimulation	biological process	1.32257	0.26645	1.2987	1	76	75	18810	31294
Rho guanyl-nucleotide exchange factor activity	molecular function	1.32257	0.26645	1.2987	1	76	75	18810	5089
regulation of T cell activation	biological process	1.32255	0.266456	0.796813	2	249	74	18637	50863
cofactor metabolic process	biological process	1.32255	0.266456	0.796813	2	249	74	18637	51186
small molecule binding	molecular function	1.31599	0.26821	0.486709	13	2658	63	16228	36094
ion channel binding	molecular function	1.31155	0.269402	1.28205	1	77	75	18809	44325
alcohol binding	molecular function	1.31155	0.269402	1.28205	1	77	75	18809	43178
apical part of cell	cellular component	1.31155	0.269402	1.28205	1	77	75	18809	45177
vitamin binding	molecular function	1.31155	0.269402	1.28205	1	77	75	18809	19842
ion channel complex	cellular component	1.30594	0.270918	0.787402	2	252	74	18634	34702
enzyme regulator activity	molecular function	1.30531	0.271088	0.573394	5	867	71	18019	30234
macromolecular complex subunit organization	biological process	1.3041	0.271418	0.533944	7	1304	69	17582	43933
nucleobase-containing compound catabolic process	biological process	1.30086	0.272297	0.606061	4	656	72	18230	34655
MyD88-independent toll-like receptor signaling pathway	biological process	1.30069	0.272343	1.26582	1	78	75	18808	2756
antigen processing and presentation of exogenous peptide antigen via MHC class I	biological process	1.30069	0.272343	1.26582	1	78	75	18808	42590
positive regulation of endocytosis	biological process	1.30069	0.272343	1.26582	1	78	75	18808	45807
integrin-mediated signaling pathway	biological process	1.30069	0.272343	1.26582	1	78	75	18808	7229
ethanolamine-containing compound metabolic process	biological process	1.30069	0.272343	1.26582	1	78	75	18808	42439
sulfur compound metabolic process	biological process	1.30046	0.272406	0.784314	2	253	74	18633	6790
ribonucleoside metabolic process	biological process	1.29888	0.272838	0.662252	3	450	73	18436	9119
actin cytoskeleton organization	biological process	1.29502	0.273893	0.78125	2	254	74	18632	30036
negative regulation of protein complex assembly	biological process	1.29	0.275271	1.25	1	79	75	18807	31333
regulation of proteasomal protein catabolic process	biological process	1.29	0.275271	1.25	1	79	75	18807	61136
pyrimidine-containing compound metabolic process	biological process	1.29	0.275271	1.25	1	79	75	18807	72527
toll-like receptor 3 signaling pathway	biological process	1.29	0.275271	1.25	1	79	75	18807	34138
regulation of fat cell differentiation	biological process	1.29	0.275271	1.25	1	79	75	18807	45598
protein heterooligomerization	biological process	1.29	0.275271	1.25	1	79	75	18807	51291
cytokinesis	biological process	1.29	0.275271	1.25	1	79	75	18807	910
positive regulation of secretion	biological process	1.2896	0.27538	0.77821	2	255	74	18631	51047
response to organonitrogen compound	biological process	1.28783	0.27587	0.60241	4	660	72	18226	10243
system process	biological process	1.28668	0.276186	0.546946	6	1091	70	17795	3008
carbohydrate derivative catabolic process	biological process	1.28303	0.277197	0.656455	3	454	73	18432	1901136
cell-type specific apoptotic process	biological process	1.27946	0.278188	1.23457	1	80	75	18806	97285
regulation of small GTPase mediated signal transduction	biological process	1.27886	0.278354	0.772201	2	257	74	18629	51056
transport	biological process	1.27853	0.278446	0.474533	15	3146	61	15740	6810
transmembrane receptor protein kinase activity	molecular function	1.26907	0.281094	1.21951	1	81	75	18805	19199
protein O-linked glycosylation	biological process	1.26907	0.281094	1.21951	1	81	75	18805	6493
polysaccharide metabolic process	biological process	1.26907	0.281094	1.21951	1	81	75	18805	5976
lipid transporter activity	molecular function	1.26907	0.281094	1.21951	1	81	75	18805	5319
post-Golgi vesicle-mediated transport	biological process	1.26907	0.281094	1.21951	1	81	75	18805	6892
protein stabilization	biological process	1.25882	0.283988	1.20482	1	82	75	18804	50821
regulation of vesicle-mediated transport	biological process	1.25251	0.285786	0.757576	2	262	74	18624	60627
male gonad development	biological process	1.24873	0.28687	1.19048	1	83	75	18803	8584
phosphatidylinositol phosphate binding	molecular function	1.24873	0.28687	1.19048	1	83	75	18803	1901981
endoplasmic reticulum unfolded protein response	biological process	1.24873	0.28687	1.19048	1	83	75	18803	30968
protein catabolic process	biological process	1.24733	0.287272	0.754717	2	263	74	18623	30163
cellular macromolecule catabolic process	biological process	1.2464	0.287537	0.590842	4	673	72	18213	44265
cell death	biological process	1.24147	0.28896	0.558659	5	890	71	17996	8219
actin filament binding	molecular function	1.23877	0.289741	1.17647	1	84	75	18802	51015
establishment of vesicle localization	biological process	1.23877	0.289741	1.17647	1	84	75	18802	51650
neurotransmitter transport	biological process	1.23877	0.289741	1.17647	1	84	75	18802	6836
cellular response to unfolded protein	biological process	1.23877	0.289741	1.17647	1	84	75	18802	34620
death	biological process	1.23068	0.292093	0.556174	5	894	71	17992	16265
blood vessel development	biological process	1.22895	0.292601	1.16279	1	85	75	18801	1568
interaction with host	biological process	1.22895	0.292601	1.16279	1	85	75	18801	51701
endocytic vesicle	cellular component	1.22895	0.292601	1.16279	1	85	75	18801	30139
response to cAMP	biological process	1.21926	0.295449	1.14943	1	86	75	18800	51591
dioxygenase activity	molecular function	1.21926	0.295449	1.14943	1	86	75	18800	51213
cell-matrix adhesion	biological process	1.21926	0.295449	1.14943	1	86	75	18800	7160
PML body	cellular component	1.21926	0.295449	1.14943	1	86	75	18800	16605
membrane lipid biosynthetic process	biological process	1.21926	0.295449	1.14943	1	86	75	18800	46467
nucleobase-containing small molecule metabolic process	biological process	1.21855	0.295659	0.58309	4	682	72	18204	55086
nucleoside metabolic process	biological process	1.21438	0.296894	0.631579	3	472	73	18414	9116
response to oxidative stress	biological process	1.21179	0.297663	0.735294	2	270	74	18616	6979
protein N-terminus binding	molecular function	1.2097	0.298286	1.13636	1	87	75	18799	47485
homeostasis of number of cells	biological process	1.2097	0.298286	1.13636	1	87	75	18799	48872
neurotrophin TRK receptor signaling pathway	biological process	1.20682	0.299146	0.732601	2	271	74	18615	48011
programmed cell death	biological process	1.20335	0.300186	0.578871	4	687	72	18199	12501
positive regulation of nucleocytoplasmic transport	biological process	1.20028	0.301111	1.1236	1	88	75	18798	46824
negative regulation of binding	biological process	1.20028	0.301111	1.1236	1	88	75	18798	51100
regulation of neurotransmitter levels	biological process	1.20028	0.301111	1.1236	1	88	75	18798	1505
vascular process in circulatory system	biological process	1.20028	0.301111	1.1236	1	88	75	18798	3018
regulation of protein phosphorylation	biological process	1.19107	0.303896	0.547046	5	909	71	17977	1932
cellular response to metal ion	biological process	1.19097	0.303926	1.11111	1	89	75	18797	71248
positive regulation of hormone secretion	biological process	1.19097	0.303926	1.11111	1	89	75	18797	46887
neurotrophin signaling pathway	biological process	1.1872	0.305073	0.722022	2	275	74	18611	38179
negative regulation of intracellular transport	biological process	1.18179	0.306729	1.0989	1	90	75	18796	32387
regulation of cytokine secretion	biological process	1.18179	0.306729	1.0989	1	90	75	18796	50707
response to hydrogen peroxide	biological process	1.18179	0.306729	1.0989	1	90	75	18796	42542
fat cell differentiation	biological process	1.18179	0.306729	1.0989	1	90	75	18796	45444
drug binding	molecular function	1.18179	0.306729	1.0989	1	90	75	18796	8144
cellular response to topologically incorrect protein	biological process	1.18179	0.306729	1.0989	1	90	75	18796	35967
establishment of localization	biological process	1.17522	0.308751	0.464253	15	3216	61	15670	51234
regulation of myeloid leukocyte differentiation	biological process	1.17273	0.309521	1.08696	1	91	75	18795	2761
antigen processing and presentation of exogenous peptide antigen via MHC class II	biological process	1.17273	0.309521	1.08696	1	91	75	18795	19886
regulation of T cell differentiation	biological process	1.17273	0.309521	1.08696	1	91	75	18795	45580
cation binding	molecular function	1.16708	0.311276	0.453461	19	4171	57	14715	43169
integral component of endoplasmic reticulum membrane	cellular component	1.16378	0.312302	1.07527	1	92	75	18794	30176
regulation of lymphocyte mediated immunity	biological process	1.16378	0.312302	1.07527	1	92	75	18794	2706
transmembrane transporter complex	cellular component	1.16324	0.312471	0.70922	2	280	74	18606	1902495
cellular nitrogen compound catabolic process	biological process	1.16185	0.312906	0.567376	4	701	72	18185	44270
heterocycle catabolic process	biological process	1.15895	0.313817	0.566572	4	702	72	18184	46700
aromatic compound catabolic process	biological process	1.15605	0.314728	0.565771	4	703	72	18183	19439
positive regulation of protein catabolic process	biological process	1.15495	0.315072	1.06383	1	93	75	18793	45732
integrin binding	molecular function	1.15495	0.315072	1.06383	1	93	75	18793	5178
antigen processing and presentation of peptide antigen via MHC class II	biological process	1.15495	0.315072	1.06383	1	93	75	18793	2495
PDZ domain binding	molecular function	1.15495	0.315072	1.06383	1	93	75	18793	30165
glycosyl compound metabolic process	biological process	1.14985	0.316685	0.608519	3	490	73	18396	1901657
response to estradiol	biological process	1.14624	0.317831	1.05263	1	94	75	18792	32355
ER-nucleus signaling pathway	biological process	1.14624	0.317831	1.05263	1	94	75	18792	6984
endocytosis	biological process	1.14452	0.318377	0.699301	2	284	74	18602	6897
single-organism process	biological process	1.14192	0.319205	0.424849	45	10547	31	8339	44699
transporter complex	cellular component	1.1399	0.319852	0.696864	2	285	74	18601	1990351
response to calcium ion	biological process	1.13763	0.320579	1.04167	1	95	75	18791	51592
antigen processing and presentation of peptide or polysaccharide antigen via MHC class II	biological process	1.13763	0.320579	1.04167	1	95	75	18791	2504
negative regulation of multi-organism process	biological process	1.13763	0.320579	1.04167	1	95	75	18791	43901
carboxylic ester hydrolase activity	molecular function	1.13763	0.320579	1.04167	1	95	75	18791	52689
response to nitrogen compound	biological process	1.13596	0.321114	0.560224	4	710	72	18176	1901698
negative regulation of cellular response to growth factor stimulus	biological process	1.12913	0.323316	1.03093	1	96	75	18790	90288
endoplasmic reticulum	cellular component	1.12464	0.324769	0.557103	4	714	72	18172	5783
lymphocyte activation	biological process	1.12164	0.325745	0.687285	2	289	74	18597	46649
regulation of transforming growth factor beta receptor signaling pathway	biological process	1.12073	0.326042	1.02041	1	97	75	18789	17015
cellular response to inorganic substance	biological process	1.12073	0.326042	1.02041	1	97	75	18789	71241
regulation of cAMP biosynthetic process	biological process	1.12073	0.326042	1.02041	1	97	75	18789	30817
regulation of protein modification process	biological process	1.11982	0.326338	0.513699	6	1162	70	17724	31399
cell-cell junction	cellular component	1.11713	0.327217	0.684932	2	290	74	18596	5911
sperm part	cellular component	1.10425	0.331461	1	1	99	75	18787	97223
antigen processing and presentation of peptide antigen via MHC class I	biological process	1.10425	0.331461	1	1	99	75	18787	2474
organic substance catabolic process	biological process	1.10344	0.331728	0.489297	8	1627	68	17259	1901575
negative regulation of transmembrane receptor protein serine/threonine kinase signaling pathway	biological process	1.09615	0.334155	0.990099	1	100	75	18786	90101
hydrolase activity, hydrolyzing O-glycosyl compounds	molecular function	1.09615	0.334155	0.990099	1	100	75	18786	4553
ribonucleoside triphosphate catabolic process	biological process	1.09494	0.334561	0.673401	2	295	74	18591	9203
purine ribonucleoside triphosphate catabolic process	biological process	1.09494	0.334561	0.673401	2	295	74	18591	9207
endoplasmic reticulum membrane	cellular component	1.09412	0.334834	0.548697	4	725	72	18161	5789
monovalent inorganic cation transport	biological process	1.09056	0.336027	0.671141	2	296	74	18590	15672
regulation of MAPK cascade	biological process	1.08912	0.336513	0.587084	3	508	73	18378	43408
purine nucleoside triphosphate catabolic process	biological process	1.08188	0.338957	0.666667	2	298	74	18588	9146
cell cortex part	cellular component	1.08025	0.33951	0.970874	1	102	75	18784	44448
purine-containing compound metabolic process	biological process	1.07611	0.340919	0.582524	3	512	73	18374	72521
protein N-linked glycosylation	biological process	1.07244	0.342172	0.961538	1	103	75	18783	6487
regulation of protein kinase B signaling	biological process	1.07244	0.342172	0.961538	1	103	75	18783	51896
ATPase activity, coupled to transmembrane movement of substances	molecular function	1.07244	0.342172	0.961538	1	103	75	18783	42626
carbohydrate derivative metabolic process	biological process	1.07021	0.342935	0.519211	5	958	71	17928	1901135
organophosphate metabolic process	biological process	1.07021	0.342935	0.519211	5	958	71	17928	19637
nucleoside triphosphate catabolic process	biological process	1.06902	0.343345	0.660066	2	301	74	18585	9143
appendage morphogenesis	biological process	1.06472	0.344823	0.952381	1	104	75	18782	35107
limb morphogenesis	biological process	1.06472	0.344823	0.952381	1	104	75	18782	35108
ATPase activity, coupled to movement of substances	molecular function	1.06472	0.344823	0.952381	1	104	75	18782	43492
positive regulation of cell proliferation	biological process	1.06445	0.344919	0.540541	4	736	72	18150	8284
amino acid binding	molecular function	1.05709	0.347464	0.943396	1	105	75	18781	16597
regulation of type I interferon production	biological process	1.05709	0.347464	0.943396	1	105	75	18781	32479
hydrolase activity, acting on ester bonds	molecular function	1.0565	0.347671	0.538358	4	739	72	18147	16788
organic cyclic compound catabolic process	biological process	1.0565	0.347671	0.538358	4	739	72	18147	1901361
actin filament-based process	biological process	1.05635	0.347724	0.653595	2	304	74	18582	30029
maintenance of protein location	biological process	1.04955	0.350094	0.934579	1	106	75	18780	45185
late endosome	cellular component	1.04955	0.350094	0.934579	1	106	75	18780	5770
cellular response to lipopolysaccharide	biological process	1.04955	0.350094	0.934579	1	106	75	18780	71222
hydrolase activity, acting on acid anhydrides, catalyzing transmembrane movement of substances	molecular function	1.04955	0.350094	0.934579	1	106	75	18780	16820
purine ribonucleoside catabolic process	biological process	1.04386	0.352093	0.647249	2	307	74	18579	46130
purine nucleoside catabolic process	biological process	1.04386	0.352093	0.647249	2	307	74	18579	6152
cell maturation	biological process	1.0421	0.352714	0.925926	1	107	75	18779	48469
electron carrier activity	molecular function	1.0421	0.352714	0.925926	1	107	75	18779	9055
nuclear body	cellular component	1.03974	0.353548	0.645161	2	308	74	18578	16604
positive regulation of ERK1 and ERK2 cascade	biological process	1.03473	0.355323	0.917431	1	108	75	18778	70374
trans-Golgi network	cellular component	1.02744	0.357922	0.909091	1	109	75	18777	5802
primary active transmembrane transporter activity	molecular function	1.02024	0.36051	0.900901	1	110	75	18776	15399
P-P-bond-hydrolysis-driven transmembrane transporter activity	molecular function	1.02024	0.36051	0.900901	1	110	75	18776	15405
midbody	cellular component	1.02024	0.36051	0.900901	1	110	75	18776	30496
positive regulation of leukocyte differentiation	biological process	1.02024	0.36051	0.900901	1	110	75	18776	1902107
rRNA processing	biological process	1.01311	0.363088	0.892857	1	111	75	18775	6364
regulation of cAMP metabolic process	biological process	1.01311	0.363088	0.892857	1	111	75	18775	30814
transporter activity	molecular function	1.01081	0.363924	0.491803	6	1214	70	17672	5215
ribonucleoside catabolic process	biological process	1.00746	0.365144	0.628931	2	316	74	18570	42454
amino acid transport	biological process	1.00606	0.365656	0.884956	1	112	75	18774	6865
embryonic organ development	biological process	1.00606	0.365656	0.884956	1	112	75	18774	48568
single-organism membrane organization	biological process	1.00352	0.366588	0.626959	2	317	74	18569	44802
cytokine-mediated signaling pathway	biological process	0.999588	0.368031	0.625	2	318	74	18568	19221
gonad development	biological process	0.999091	0.368214	0.877193	1	113	75	18773	8406
positive regulation of Ras GTPase activity	biological process	0.999091	0.368214	0.877193	1	113	75	18773	32320
regulation of cell growth	biological process	0.995678	0.369473	0.623053	2	319	74	18567	1558
regulation of DNA replication	biological process	0.992198	0.370761	0.869565	1	114	75	18772	6275
nucleoside-triphosphatase activity	molecular function	0.990093	0.371542	0.520156	4	765	72	18121	17111
immune response-regulating signaling pathway	biological process	0.989682	0.371695	0.552486	3	540	73	18346	2764
negative regulation of response to stimulus	biological process	0.98913	0.3719	0.500501	5	994	71	17892	48585
purine ribonucleotide catabolic process	biological process	0.987916	0.372352	0.619195	2	321	74	18565	9154
negative regulation of MAPK cascade	biological process	0.985376	0.373299	0.862069	1	115	75	18771	43409
regulation of cyclic nucleotide biosynthetic process	biological process	0.985376	0.373299	0.862069	1	115	75	18771	30802
oxidoreductase activity, acting on the CH-OH group of donors, NAD or NADP as acceptor	molecular function	0.985376	0.373299	0.862069	1	115	75	18771	16616
apoptotic signaling pathway	biological process	0.984058	0.373791	0.617284	2	322	74	18564	97190
ribonucleotide catabolic process	biological process	0.984058	0.373791	0.617284	2	322	74	18564	9261
regulation of cellular protein metabolic process	biological process	0.981405	0.374784	0.476515	7	1462	69	17424	32268
growth factor binding	molecular function	0.978629	0.375826	0.854701	1	116	75	18770	19838
cell cortex	cellular component	0.978629	0.375826	0.854701	1	116	75	18770	5938
regulation of leukocyte mediated immunity	biological process	0.978629	0.375826	0.854701	1	116	75	18770	2703
regulation of Rho GTPase activity	biological process	0.978629	0.375826	0.854701	1	116	75	18770	32319
carbohydrate metabolic process	biological process	0.972951	0.377966	0.515464	4	772	72	18114	5975
neuron projection	cellular component	0.97216	0.378265	0.546448	3	546	73	18340	43005
negative regulation of protein transport	biological process	0.971954	0.378343	0.847458	1	117	75	18769	51224
regulation of response to DNA damage stimulus	biological process	0.971954	0.378343	0.847458	1	117	75	18769	2001020
regulation of T cell proliferation	biological process	0.971954	0.378343	0.847458	1	117	75	18769	42129
rRNA metabolic process	biological process	0.971954	0.378343	0.847458	1	117	75	18769	16072
SH3 domain binding	molecular function	0.971954	0.378343	0.847458	1	117	75	18769	17124
regulation of lymphocyte differentiation	biological process	0.971954	0.378343	0.847458	1	117	75	18769	45619
single-organism catabolic process	biological process	0.971936	0.37835	0.496524	5	1002	71	17884	44712
metal ion binding	molecular function	0.965573	0.380765	0.437318	18	4098	58	14788	46872
regulation of protein binding	biological process	0.965347	0.380851	0.840336	1	118	75	18768	43393
regulation of purine nucleotide biosynthetic process	biological process	0.965347	0.380851	0.840336	1	118	75	18768	1900371
regulation of nucleotide biosynthetic process	biological process	0.965347	0.380851	0.840336	1	118	75	18768	30808
regulation of cytoskeleton organization	biological process	0.965058	0.380961	0.607903	2	327	74	18559	51493
sensory perception of sound	biological process	0.958812	0.383348	0.833333	1	119	75	18767	7605
nucleoside catabolic process	biological process	0.957582	0.38382	0.60423	2	329	74	18557	9164
postsynaptic density	cellular component	0.952345	0.385835	0.826446	1	120	75	18766	14069
signal release	biological process	0.952345	0.385835	0.826446	1	120	75	18766	23061
negative regulation of phosphorus metabolic process	biological process	0.946495	0.388099	0.598802	2	332	74	18554	10563
negative regulation of phosphate metabolic process	biological process	0.946495	0.388099	0.598802	2	332	74	18554	45936
cellular amine metabolic process	biological process	0.945946	0.388312	0.819672	1	121	75	18765	44106
cellular biogenic amine metabolic process	biological process	0.945946	0.388312	0.819672	1	121	75	18765	6576
sphingolipid metabolic process	biological process	0.945946	0.388312	0.819672	1	121	75	18765	6665
sensory perception of mechanical stimulus	biological process	0.939611	0.39078	0.813008	1	122	75	18764	50954
hydrolase activity, acting on carbon-nitrogen (but not peptide) bonds	molecular function	0.939611	0.39078	0.813008	1	122	75	18764	16810
endosome membrane	cellular component	0.935565	0.392364	0.593472	2	335	74	18551	10008
purine nucleotide catabolic process	biological process	0.935565	0.392364	0.593472	2	335	74	18551	6195
positive regulation of cellular catabolic process	biological process	0.93334	0.393238	0.806452	1	123	75	18763	31331
second-messenger-mediated signaling	biological process	0.93334	0.393238	0.806452	1	123	75	18763	19932
cell-substrate adhesion	biological process	0.93334	0.393238	0.806452	1	123	75	18763	31589
Ras GTPase activator activity	molecular function	0.93334	0.393238	0.806452	1	123	75	18763	5099
glycosyl compound catabolic process	biological process	0.931953	0.393784	0.591716	2	336	74	18550	1901658
vesicle organization	biological process	0.927134	0.395686	0.8	1	124	75	18762	16050
protein domain specific binding	molecular function	0.92158	0.39789	0.529101	3	564	73	18322	19904
protein complex disassembly	biological process	0.920992	0.398124	0.793651	1	125	75	18761	43241
purine-containing compound catabolic process	biological process	0.917679	0.399445	0.584795	2	340	74	18546	72523
tissue homeostasis	biological process	0.914912	0.400552	0.787402	1	126	75	18760	1894
B cell activation	biological process	0.914912	0.400552	0.787402	1	126	75	18760	42113
multi-multicellular organism process	biological process	0.914912	0.400552	0.787402	1	126	75	18760	44706
actin filament organization	biological process	0.90293	0.40538	0.775194	1	128	75	18758	7015
activation of MAPK activity	biological process	0.897027	0.40778	0.769231	1	129	75	18757	187
carbohydrate derivative binding	molecular function	0.893344	0.409285	0.446429	10	2230	66	16656	97367
amine metabolic process	biological process	0.891184	0.41017	0.763359	1	130	75	18756	9308
oxidoreductase activity, acting on CH-OH group of donors	molecular function	0.891184	0.41017	0.763359	1	130	75	18756	16614
pyrophosphatase activity	molecular function	0.889396	0.410904	0.492611	4	808	72	18078	16462
UDP-glycosyltransferase activity	molecular function	0.885398	0.41255	0.757576	1	131	75	18755	8194
response to unfolded protein	biological process	0.885398	0.41255	0.757576	1	131	75	18755	6986
hydrolase activity, acting on acid anhydrides, in phosphorus-containing anhydrides	molecular function	0.884969	0.412727	0.4914	4	810	72	18076	16818
purine ribonucleoside triphosphate metabolic process	biological process	0.883112	0.413494	0.568182	2	350	74	18536	9205
nucleotide catabolic process	biological process	0.879742	0.41489	0.566572	2	351	74	18535	9166
regulation of G-protein coupled receptor protein signaling pathway	biological process	0.879667	0.414921	0.75188	1	132	75	18754	8277
macromolecular complex disassembly	biological process	0.879667	0.414921	0.75188	1	132	75	18754	32984
single-organism carbohydrate metabolic process	biological process	0.87898	0.415206	0.51458	3	580	73	18306	44723
endosomal part	cellular component	0.876385	0.416285	0.564972	2	352	74	18534	44440
hydrolase activity, acting on acid anhydrides	molecular function	0.874003	0.417278	0.4884	4	815	72	18071	16817
response to reactive oxygen species	biological process	0.873991	0.417283	0.746269	1	133	75	18753	302
regulation of cyclic nucleotide metabolic process	biological process	0.873991	0.417283	0.746269	1	133	75	18753	30799
cell part	cellular component	0.871315	0.418401	0.409484	62	15079	14	3807	44464
regulation of cell morphogenesis	biological process	0.86972	0.419069	0.561798	2	354	74	18532	22604
nuclear hormone receptor binding	molecular function	0.86837	0.419635	0.740741	1	134	75	18752	35257
purine nucleoside triphosphate metabolic process	biological process	0.863113	0.421847	0.558659	2	356	74	18530	9144
ribonucleoside triphosphate metabolic process	biological process	0.863113	0.421847	0.558659	2	356	74	18530	9199
response to toxic substance	biological process	0.862802	0.421978	0.735294	1	135	75	18751	9636
nucleoside phosphate catabolic process	biological process	0.85983	0.423234	0.557103	2	357	74	18529	1901292
protein metabolic process	biological process	0.850227	0.427318	0.431433	14	3231	62	15655	19538
negative regulation of multicellular organismal process	biological process	0.846851	0.428763	0.550964	2	361	74	18525	51241
regulation of cell proliferation	biological process	0.846849	0.428764	0.458365	6	1303	70	17583	42127
positive regulation of epithelial cell proliferation	biological process	0.846415	0.42895	0.719424	1	138	75	18748	50679
regulation of viral process	biological process	0.846415	0.42895	0.719424	1	138	75	18748	50792
clathrin-coated vesicle	cellular component	0.846415	0.42895	0.719424	1	138	75	18748	30136
negative regulation of biological process	biological process	0.843747	0.430096	0.429185	15	3480	61	15406	48519
positive regulation of protein ubiquitination	biological process	0.841053	0.431256	0.714286	1	139	75	18747	31398
cell cycle arrest	biological process	0.841053	0.431256	0.714286	1	139	75	18747	7050
negative regulation of signal transduction	biological process	0.831472	0.435408	0.476758	4	835	72	18051	9968
developmental maturation	biological process	0.83048	0.43584	0.704225	1	141	75	18745	21700
response to endoplasmic reticulum stress	biological process	0.825267	0.438118	0.699301	1	142	75	18744	34976
protein transport	biological process	0.82227	0.439433	0.461681	5	1078	71	17808	15031
establishment of organelle localization	biological process	0.820101	0.440387	0.694444	1	143	75	18743	51656
regulation of protein import into nucleus	biological process	0.814983	0.442647	0.689655	1	144	75	18742	42306
regulation of endocytosis	biological process	0.814983	0.442647	0.689655	1	144	75	18742	30100
organonitrogen compound catabolic process	biological process	0.811766	0.444073	0.491803	3	607	73	18279	1901565
regulation of ERK1 and ERK2 cascade	biological process	0.80991	0.444898	0.684932	1	145	75	18741	70372
multi-organism reproductive process	biological process	0.80991	0.444898	0.684932	1	145	75	18741	44703
regulation of protein secretion	biological process	0.804881	0.447141	0.680272	1	146	75	18740	50708
Ras protein signal transduction	biological process	0.804881	0.447141	0.680272	1	146	75	18740	7265
protein kinase activity	molecular function	0.802279	0.448306	0.488599	3	611	73	18275	4672
cell proliferation	biological process	0.802279	0.448306	0.488599	3	611	73	18275	8283
peptidase activity, acting on L-amino acid peptides	molecular function	0.802279	0.448306	0.488599	3	611	73	18275	70011
nucleoside triphosphate metabolic process	biological process	0.800169	0.449253	0.529101	2	376	74	18510	9141
regulation of ion homeostasis	biological process	0.7999	0.449374	0.675676	1	147	75	18739	2000021
negative regulation of cytokine production	biological process	0.7999	0.449374	0.675676	1	147	75	18739	1818
regulation of nucleobase-containing compound metabolic process	biological process	0.79633	0.450981	0.422721	16	3769	60	15117	19219
ATPase activity	molecular function	0.791195	0.453303	0.524934	2	379	74	18507	16887
nucleosome organization	biological process	0.79007	0.453813	0.666667	1	149	75	18737	34728
transmembrane transport	biological process	0.789022	0.454289	0.465116	4	856	72	18030	55085
actin binding	molecular function	0.78823	0.454649	0.52356	2	380	74	18506	3779
regulation of phosphorylation	biological process	0.786693	0.455348	0.453309	5	1098	71	17788	42325
regulation of protein localization to nucleus	biological process	0.785219	0.45602	0.662252	1	150	75	18736	1900180
energy reserve metabolic process	biological process	0.78041	0.458218	0.657895	1	151	75	18735	6112
regulation of myeloid cell differentiation	biological process	0.78041	0.458218	0.657895	1	151	75	18735	45637
coated vesicle	cellular component	0.775644	0.460407	0.653595	1	152	75	18734	30135
GTP binding	molecular function	0.773592	0.461353	0.516796	2	385	74	18501	5525
basolateral plasma membrane	cellular component	0.766236	0.464759	0.645161	1	154	75	18732	16323
hormone receptor binding	molecular function	0.766236	0.464759	0.645161	1	154	75	18732	51427
membrane lipid metabolic process	biological process	0.761593	0.466922	0.641026	1	155	75	18731	6643
xenobiotic metabolic process	biological process	0.761593	0.466922	0.641026	1	155	75	18731	6805
cellular response to organonitrogen compound	biological process	0.756438	0.469335	0.508906	2	391	74	18495	71417
synapse part	cellular component	0.756438	0.469335	0.508906	2	391	74	18495	44456
negative regulation of signaling	biological process	0.75246	0.471206	0.455063	4	875	72	18011	23057
cellular amide metabolic process	biological process	0.752426	0.471222	0.632911	1	157	75	18729	43603
cytosol	cellular component	0.748003	0.473311	0.423077	11	2589	65	16297	5829
negative regulation of cell communication	biological process	0.746841	0.473861	0.453515	4	878	72	18008	10648
organophosphate catabolic process	biological process	0.745245	0.474618	0.503778	2	395	74	18491	46434
response to estrogen	biological process	0.743416	0.475487	0.625	1	159	75	18727	43627
reproductive structure development	biological process	0.743416	0.475487	0.625	1	159	75	18727	48608
ubiquitin protein ligase binding	molecular function	0.743416	0.475487	0.625	1	159	75	18727	31625
small conjugating protein ligase binding	molecular function	0.743416	0.475487	0.625	1	159	75	18727	44389
early endosome	cellular component	0.743416	0.475487	0.625	1	159	75	18727	5769
endosome	cellular component	0.739719	0.477248	0.501253	2	397	74	18489	5768
regulation of cellular response to growth factor stimulus	biological process	0.738965	0.477608	0.621118	1	160	75	18726	90287
glycosaminoglycan metabolic process	biological process	0.738965	0.477608	0.621118	1	160	75	18726	30203
regulation of symbiosis, encompassing mutualism through parasitism	biological process	0.734555	0.479719	0.617284	1	161	75	18725	43903
establishment of protein localization	biological process	0.73278	0.480571	0.440529	5	1130	71	17756	45184
peptidase activity	molecular function	0.732566	0.480674	0.465116	3	642	73	18244	8233
cellular component morphogenesis	biological process	0.731516	0.481179	0.497512	2	400	74	18486	32989
regulation of gene expression	biological process	0.728391	0.482685	0.415153	16	3838	60	15048	10468
posttranscriptional regulation of gene expression	biological process	0.726106	0.483789	0.49505	2	402	74	18484	10608
regulation of ossification	biological process	0.725842	0.483917	0.609756	1	163	75	18723	30278
protein-DNA complex subunit organization	biological process	0.725842	0.483917	0.609756	1	163	75	18723	71824
positive regulation of GTPase activity	biological process	0.721538	0.486004	0.606061	1	164	75	18722	43547
guanyl ribonucleotide binding	molecular function	0.718075	0.48769	0.4914	2	405	74	18481	32561
cellular response to external stimulus	biological process	0.717272	0.488082	0.60241	1	165	75	18721	71496
guanyl nucleotide binding	molecular function	0.715421	0.488986	0.490196	2	406	74	18480	19001
peptide binding	molecular function	0.71304	0.490152	0.598802	1	166	75	18720	42277
regulation of nitrogen compound metabolic process	biological process	0.709581	0.49185	0.41301	16	3858	60	15028	51171
antigen processing and presentation of exogenous peptide antigen	biological process	0.708842	0.492214	0.595238	1	167	75	18719	2478
lipid transport	biological process	0.704679	0.494267	0.591716	1	168	75	18718	6869
mitochondrion organization	biological process	0.704679	0.494267	0.591716	1	168	75	18718	7005
intrinsic apoptotic signaling pathway	biological process	0.704679	0.494267	0.591716	1	168	75	18718	97193
positive regulation of catabolic process	biological process	0.704679	0.494267	0.591716	1	168	75	18718	9896
oxidoreductase activity, acting on paired donors, with incorporation or reduction of molecular oxygen	molecular function	0.704679	0.494267	0.591716	1	168	75	18718	16705
cellular process	biological process	0.701496	0.495843	0.40549	52	12772	24	6114	9987
aminoglycan metabolic process	biological process	0.700551	0.496312	0.588235	1	169	75	18717	6022
neuron projection morphogenesis	biological process	0.700551	0.496312	0.588235	1	169	75	18717	48812
response to mechanical stimulus	biological process	0.696455	0.498349	0.584795	1	170	75	18716	9612
cysteine-type peptidase activity	molecular function	0.696455	0.498349	0.584795	1	170	75	18716	8234
ion binding	molecular function	0.693507	0.49982	0.40803	25	6102	51	12784	43167
amide binding	molecular function	0.692391	0.500378	0.581395	1	171	75	18715	33218
catalytic activity	molecular function	0.689633	0.50176	0.408163	23	5612	53	13274	3824
cellular response to nitrogen compound	biological process	0.689476	0.501839	0.478469	2	416	74	18470	1901699
lyase activity	molecular function	0.688361	0.502399	0.578035	1	172	75	18714	16829
regulation of transmembrane receptor protein serine/threonine kinase signaling pathway	biological process	0.684362	0.504412	0.574713	1	173	75	18713	90092
intracellular receptor signaling pathway	biological process	0.684362	0.504412	0.574713	1	173	75	18713	30522
antigen processing and presentation of exogenous antigen	biological process	0.680395	0.506417	0.571429	1	174	75	18712	19884
cellular amino acid metabolic process	biological process	0.67442	0.509452	0.471698	2	422	74	18464	6520
glycerophospholipid biosynthetic process	biological process	0.672557	0.510402	0.564972	1	176	75	18710	46474
small GTPase binding	molecular function	0.672557	0.510402	0.564972	1	176	75	18710	31267
negative regulation of metabolic process	biological process	0.670539	0.511433	0.41816	7	1667	69	17219	9892
negative regulation of cellular component organization	biological process	0.669481	0.511974	0.469484	2	424	74	18462	51129
response to abiotic stimulus	biological process	0.668993	0.512224	0.431965	4	922	72	17964	9628
response to endogenous stimulus	biological process	0.665781	0.513872	0.424448	5	1173	71	17713	9719
regulation of macromolecule metabolic process	biological process	0.665279	0.51413	0.406852	19	4651	57	14235	60255
cell morphogenesis	biological process	0.66484	0.514356	0.558659	1	178	75	18708	902
regulation of nucleocytoplasmic transport	biological process	0.661027	0.516321	0.555556	1	179	75	18707	46822
cellular component organization	biological process	0.660703	0.516488	0.407332	16	3912	60	14974	16043
cellular response to oxygen-containing compound	biological process	0.659417	0.517153	0.440529	3	678	73	18208	1901701
synaptic transmission	biological process	0.657315	0.518241	0.464037	2	429	74	18457	7268
endoplasmic reticulum lumen	cellular component	0.657244	0.518278	0.552486	1	180	75	18706	5788
Golgi vesicle transport	biological process	0.65349	0.520227	0.549451	1	181	75	18705	48193
regulation of cellular component biogenesis	biological process	0.652518	0.520733	0.461894	2	431	74	18455	44087
antigen processing and presentation of peptide antigen	biological process	0.649764	0.522169	0.546448	1	182	75	18704	48002
transmembrane receptor protein serine/threonine kinase signaling pathway	biological process	0.646067	0.524103	0.543478	1	183	75	18703	7178
regulation of protein catabolic process	biological process	0.646067	0.524103	0.543478	1	183	75	18703	42176
cell projection assembly	biological process	0.646067	0.524103	0.543478	1	183	75	18703	30031
coenzyme binding	molecular function	0.646067	0.524103	0.543478	1	183	75	18703	50662
regulation of developmental process	biological process	0.64429	0.525035	0.412979	7	1688	69	17198	50793
oxoacid metabolic process	biological process	0.641079	0.526724	0.424178	4	939	72	17947	43436
regulation of anatomical structure morphogenesis	biological process	0.638593	0.528035	0.433526	3	689	73	18197	22603
negative regulation of cellular process	biological process	0.638093	0.528299	0.405743	13	3191	63	15695	48523
glycosaminoglycan binding	molecular function	0.635146	0.529858	0.534759	1	186	75	18700	5539
intracellular signal transduction	biological process	0.632451	0.531288	0.412939	6	1447	70	17439	35556
T cell activation	biological process	0.631561	0.531761	0.531915	1	187	75	18699	42110
cell-cell adhesion	biological process	0.631561	0.531761	0.531915	1	187	75	18699	98609
cellular component organization or biogenesis	biological process	0.63132	0.531889	0.403836	16	3946	60	14940	71840
Golgi apparatus part	cellular component	0.631187	0.53196	0.431034	3	693	73	18193	44431
GTPase binding	molecular function	0.628004	0.533656	0.529101	1	188	75	18698	51020
energy derivation by oxidation of organic compounds	biological process	0.617487	0.539298	0.520833	1	191	75	18695	15980
organic acid metabolic process	biological process	0.614293	0.541023	0.416667	4	956	72	17930	6082
protein serine/threonine kinase activity	molecular function	0.611049	0.542781	0.443459	2	449	74	18437	4674
purine ribonucleotide metabolic process	biological process	0.608832	0.543986	0.442478	2	450	74	18436	9150
transferase activity, transferring hexosyl groups	molecular function	0.607206	0.544871	0.512821	1	194	75	18692	16758
small GTPase regulator activity	molecular function	0.607206	0.544871	0.512821	1	194	75	18692	5083
carboxylic acid transport	biological process	0.603828	0.546715	0.510204	1	195	75	18691	46942
regulation of neuron death	biological process	0.600477	0.54855	0.507614	1	196	75	18690	1901214
cellular response to insulin stimulus	biological process	0.600477	0.54855	0.507614	1	196	75	18690	32869
regulation of protein ubiquitination	biological process	0.597148	0.550379	0.505051	1	197	75	18689	31396
organic acid transport	biological process	0.597148	0.550379	0.505051	1	197	75	18689	15849
proteasome-mediated ubiquitin-dependent protein catabolic process	biological process	0.593845	0.5522	0.502513	1	198	75	18688	43161
endoplasmic reticulum part	cellular component	0.593047	0.552641	0.410678	4	970	72	17916	44432
dephosphorylation	biological process	0.590565	0.554014	0.5	1	199	75	18687	16311
transferase activity, transferring acyl groups other than amino-acyl groups	molecular function	0.590565	0.554014	0.5	1	199	75	18687	16747
glycerolipid biosynthetic process	biological process	0.587311	0.55582	0.497512	1	200	75	18686	45017
Fc receptor mediated stimulatory signaling pathway	biological process	0.584078	0.55762	0.49505	1	201	75	18685	2431
regulation of binding	biological process	0.584078	0.55762	0.49505	1	201	75	18685	51098
proteasomal protein catabolic process	biological process	0.577683	0.561197	0.490196	1	203	75	18683	10498
phospholipid biosynthetic process	biological process	0.577683	0.561197	0.490196	1	203	75	18683	8654
ribonucleotide metabolic process	biological process	0.57454	0.562964	0.42735	2	466	74	18420	9259
anatomical structure homeostasis	biological process	0.57452	0.562975	0.487805	1	204	75	18682	60249
ribose phosphate metabolic process	biological process	0.5663	0.567622	0.423729	2	470	74	18416	19693
establishment of protein localization to membrane	biological process	0.565166	0.568266	0.480769	1	207	75	18679	90150
phosphotransferase activity, alcohol group as acceptor	molecular function	0.565041	0.568337	0.408719	3	731	73	18155	16773
enzyme linked receptor protein signaling pathway	biological process	0.565041	0.568337	0.408719	3	731	73	18155	7167
purine nucleotide metabolic process	biological process	0.56426	0.568781	0.422833	2	471	74	18415	6163
multicellular organismal development	biological process	0.562229	0.569937	0.421941	2	472	74	18414	7275
cytoplasmic part	cellular component	0.561984	0.570077	0.396769	28	7029	48	11857	44444
cytokine activity	molecular function	0.552999	0.575222	0.471698	1	211	75	18675	5125
ncRNA processing	biological process	0.55001	0.576944	0.469484	1	212	75	18674	34470
protein folding	biological process	0.541168	0.582068	0.462963	1	215	75	18671	6457
regulation of hormone secretion	biological process	0.538262	0.583762	0.460829	1	216	75	18670	46883
lipid biosynthetic process	biological process	0.534604	0.585901	0.409836	2	486	74	18400	8610
cell projection morphogenesis	biological process	0.532507	0.587131	0.456621	1	218	75	18668	48858
cytokine receptor binding	molecular function	0.526833	0.590472	0.452489	1	220	75	18666	5126
glycerophospholipid metabolic process	biological process	0.524024	0.592133	0.45045	1	221	75	18665	6650
regulation of anatomical structure size	biological process	0.524024	0.592133	0.45045	1	221	75	18665	90066
antigen processing and presentation	biological process	0.515711	0.597076	0.444444	1	224	75	18662	19882
cellular response to organic cyclic compound	biological process	0.512978	0.59871	0.442478	1	225	75	18661	71407
negative regulation of cellular metabolic process	biological process	0.508557	0.601363	0.385109	6	1552	70	17334	31324
response to virus	biological process	0.502226	0.605182	0.434783	1	229	75	18657	9615
carbohydrate binding	molecular function	0.496957	0.608379	0.431034	1	231	75	18655	30246
cellular macromolecular complex assembly	biological process	0.494114	0.610111	0.392157	2	508	74	18378	34622
regulation of lipid metabolic process	biological process	0.491757	0.611551	0.42735	1	233	75	18653	19216
angiogenesis	biological process	0.489183	0.613127	0.425532	1	234	75	18652	1525
cell part morphogenesis	biological process	0.486624	0.614698	0.423729	1	235	75	18651	32990
perinuclear region of cytoplasm	cellular component	0.48193	0.61759	0.386847	2	515	74	18371	48471
regulation of epithelial cell proliferation	biological process	0.48156	0.617819	0.420168	1	237	75	18649	50678
organelle assembly	biological process	0.479052	0.61937	0.41841	1	238	75	18648	70925
oxidation-reduction process	biological process	0.478508	0.619707	0.385356	2	517	74	18369	55114
transferase activity, transferring acyl groups	molecular function	0.476561	0.620915	0.416667	1	239	75	18647	16746
negative regulation of nitrogen compound metabolic process	biological process	0.474754	0.622038	0.376648	4	1058	72	17828	51172
dendrite	cellular component	0.474086	0.622454	0.414938	1	240	75	18646	30425
response to insulin	biological process	0.471626	0.623987	0.413223	1	241	75	18645	32868
positive regulation of developmental process	biological process	0.470348	0.624785	0.376412	3	794	73	18092	51094
cell projection membrane	cellular component	0.464343	0.628548	0.408163	1	244	75	18642	31253
Golgi membrane	cellular component	0.460145	0.631192	0.377358	2	528	74	18358	139
purine ribonucleoside triphosphate binding	molecular function	0.457544	0.632836	0.374131	7	1864	69	17022	35639
nucleotide binding	molecular function	0.456663	0.633394	0.37594	9	2385	67	16501	166
nucleoside phosphate binding	molecular function	0.455847	0.633911	0.375783	9	2386	67	16500	1901265
regulation of DNA metabolic process	biological process	0.452511	0.636029	0.4	1	249	75	18637	51052
purine ribonucleoside binding	molecular function	0.450327	0.63742	0.372539	7	1872	69	17014	32550
negative regulation of cell cycle	biological process	0.447882	0.63898	0.396825	1	251	75	18635	45786
purine nucleoside binding	molecular function	0.447646	0.639131	0.371945	7	1875	69	17011	1883
ribonucleoside binding	molecular function	0.447646	0.639131	0.371945	7	1875	69	17011	32549
cellular response to peptide hormone stimulus	biological process	0.443312	0.641907	0.393701	1	253	75	18633	71375
kinase activity	molecular function	0.441141	0.643302	0.3663	3	816	73	18070	16301
cellular response to lipid	biological process	0.441048	0.643362	0.392157	1	254	75	18632	71396
cellular response to growth factor stimulus	biological process	0.439401	0.644422	0.368324	2	541	74	18345	71363
nucleoside binding	molecular function	0.438812	0.644802	0.369979	7	1885	69	17001	1882
transmembrane receptor protein tyrosine kinase signaling pathway	biological process	0.43322	0.648418	0.365631	2	545	74	18341	7169
cofactor binding	molecular function	0.42776	0.651968	0.383142	1	260	75	18626	48037
carboxylic acid metabolic process	biological process	0.425973	0.653134	0.361011	3	828	73	18058	19752
single-organism biosynthetic process	biological process	0.424376	0.654178	0.361664	4	1102	72	17784	44711
purine ribonucleotide binding	molecular function	0.424143	0.65433	0.366684	7	1902	69	16984	32555
macromolecule glycosylation	biological process	0.421299	0.656194	0.378788	1	263	75	18623	43413
protein glycosylation	biological process	0.421299	0.656194	0.378788	1	263	75	18623	6486
positive regulation of cellular biosynthetic process	biological process	0.419504	0.657373	0.362056	5	1376	71	17510	31328
phosphatase activity	molecular function	0.419171	0.657592	0.377358	1	264	75	18622	16791
regulation of growth	biological process	0.418161	0.658256	0.359066	2	555	74	18331	40008
cellular response to peptide	biological process	0.417056	0.658984	0.37594	1	265	75	18621	1901653
cell projection organization	biological process	0.413752	0.661165	0.357143	2	558	74	18328	30030
response to growth factor	biological process	0.413752	0.661165	0.357143	2	558	74	18328	70848
ribonucleotide binding	molecular function	0.410731	0.663165	0.363636	7	1918	69	16968	32553
response to acid	biological process	0.408728	0.664495	0.37037	1	269	75	18617	1101
GTPase activator activity	molecular function	0.408728	0.664495	0.37037	1	269	75	18617	5096
purine nucleotide binding	molecular function	0.407438	0.665353	0.362882	7	1922	69	16964	17076
glycosylation	biological process	0.406676	0.66586	0.369004	1	270	75	18616	70085
positive regulation of biosynthetic process	biological process	0.398599	0.67126	0.356379	5	1398	71	17488	9891
negative regulation of cell proliferation	biological process	0.397997	0.671664	0.350263	2	569	74	18317	8285
intracellular organelle lumen	cellular component	0.3952	0.673545	0.34904	2	571	74	18315	70013
phospholipid metabolic process	biological process	0.390709	0.676577	0.358423	1	278	75	18608	6644
transcription coactivator activity	molecular function	0.388766	0.677893	0.357143	1	279	75	18607	3713
transferase activity, transferring glycosyl groups	molecular function	0.384916	0.680508	0.35461	1	281	75	18605	16757
positive regulation of cell differentiation	biological process	0.381521	0.682822	0.343053	2	581	74	18305	45597
negative regulation of phosphorylation	biological process	0.38111	0.683103	0.352113	1	283	75	18603	42326
regulation of multi-organism process	biological process	0.373632	0.68823	0.347222	1	287	75	18599	43900
proteolysis	biological process	0.373551	0.688286	0.339559	2	587	74	18299	6508
glycerolipid metabolic process	biological process	0.36996	0.690762	0.344828	1	289	75	18597	46486
neuron part	cellular component	0.369167	0.69131	0.340909	3	877	73	18009	97458
cytoskeleton organization	biological process	0.365755	0.693673	0.336134	2	593	74	18293	7010
organic anion transport	biological process	0.36453	0.694523	0.341297	1	292	75	18594	15711
Fc-epsilon receptor signaling pathway	biological process	0.36274	0.695767	0.340136	1	293	75	18593	38095
ATPase activity, coupled	molecular function	0.36274	0.695767	0.340136	1	293	75	18593	42623
organelle organization	biological process	0.359992	0.697682	0.351759	7	1983	69	16903	6996
Golgi apparatus	cellular component	0.355618	0.70074	0.331675	2	601	74	18285	5794
regulation of cellular biosynthetic process	biological process	0.352175	0.703157	0.362016	13	3578	63	15308	31326
phosphate-containing compound metabolic process	biological process	0.348863	0.70549	0.346021	6	1728	70	17158	6796
active transmembrane transporter activity	molecular function	0.343729	0.709121	0.327869	1	304	75	18582	22804
ncRNA metabolic process	biological process	0.3404	0.711486	0.325733	1	306	75	18580	34660
response to steroid hormone	biological process	0.335476	0.714998	0.322581	1	309	75	18577	48545
regulation of biosynthetic process	biological process	0.32776	0.720536	0.357634	13	3622	63	15264	9889
GTPase regulator activity	molecular function	0.327452	0.720758	0.31746	1	314	75	18572	30695
alcohol metabolic process	biological process	0.325874	0.721896	0.316456	1	315	75	18571	6066
regulation of cellular metabolic process	biological process	0.325464	0.722192	0.364299	18	4923	58	13963	31323
immune response-activating cell surface receptor signaling pathway	biological process	0.322746	0.724158	0.314465	1	317	75	18569	2429
negative regulation of developmental process	biological process	0.32012	0.726062	0.315956	2	631	74	18255	51093
phosphorus metabolic process	biological process	0.318117	0.727518	0.337838	6	1770	70	17116	6793
negative regulation of transport	biological process	0.316591	0.728629	0.310559	1	321	75	18565	51051
enzyme binding	molecular function	0.307265	0.735456	0.324939	4	1227	72	17659	19899
ATP binding	molecular function	0.305414	0.736818	0.329815	5	1511	71	17375	5524
structural molecule activity	molecular function	0.303755	0.738042	0.308642	2	646	74	18240	5198
nucleoside-triphosphatase regulator activity	molecular function	0.303232	0.738428	0.302115	1	330	75	18556	60589
positive regulation of macromolecule metabolic process	biological process	0.301335	0.73983	0.337187	7	2069	69	16817	10604
single-organism organelle organization	biological process	0.291604	0.747064	0.319744	4	1247	72	17639	1902589
cellular component disassembly	biological process	0.28914	0.748907	0.293255	1	340	75	18546	22411
regulation of macromolecule biosynthetic process	biological process	0.288797	0.749164	0.34823	12	3434	64	15452	10556
zinc ion binding	molecular function	0.285551	0.7516	0.317712	4	1255	72	17631	8270
adenyl ribonucleotide binding	molecular function	0.283573	0.753088	0.323206	5	1542	71	17344	32559
nucleoplasm part	cellular component	0.283253	0.753329	0.299401	2	666	74	18220	44451
apoptotic process	biological process	0.282265	0.754074	0.298954	2	667	74	18219	6915
ubiquitin-dependent protein catabolic process	biological process	0.281045	0.754994	0.288184	1	346	75	18540	6511
transferase activity, transferring phosphorus-containing groups	molecular function	0.275974	0.758833	0.306435	3	976	73	17910	16772
regulation of multicellular organismal development	biological process	0.275963	0.758841	0.314465	4	1268	72	17618	2000026
Fc receptor signaling pathway	biological process	0.275792	0.758971	0.2849	1	350	75	18536	38093
response to peptide hormone	biological process	0.275792	0.758971	0.2849	1	350	75	18536	43434
modification-dependent protein catabolic process	biological process	0.273206	0.760936	0.283286	1	352	75	18534	19941
adenyl nucleotide binding	molecular function	0.272206	0.761697	0.319693	5	1559	71	17327	30554
small molecule metabolic process	biological process	0.271487	0.762245	0.333195	8	2393	68	16493	44281
extracellular matrix organization	biological process	0.26938	0.763853	0.280899	1	355	75	18531	30198
extracellular structure organization	biological process	0.268117	0.764818	0.280112	1	356	75	18530	43062
modification-dependent macromolecule catabolic process	biological process	0.268117	0.764818	0.280112	1	356	75	18530	43632
regulation of organelle organization	biological process	0.266932	0.765725	0.291971	2	683	74	18203	33043
positive regulation of macromolecule biosynthetic process	biological process	0.266674	0.765923	0.311284	4	1281	72	17605	10557
phosphoric ester hydrolase activity	molecular function	0.265614	0.766735	0.278552	1	358	75	18528	42578
axon guidance	biological process	0.259468	0.771462	0.274725	1	363	75	18523	7411
neuron projection guidance	biological process	0.259468	0.771462	0.274725	1	363	75	18523	97485
anion transport	biological process	0.254666	0.775175	0.271739	1	367	75	18519	6820
generation of precursor metabolites and energy	biological process	0.25113	0.777921	0.269542	1	370	75	18516	6091
response to peptide	biological process	0.25113	0.777921	0.269542	1	370	75	18516	1901652
nucleolus	cellular component	0.248804	0.779733	0.268097	1	372	75	18514	5730
positive regulation of cellular metabolic process	biological process	0.246952	0.781178	0.322581	7	2163	69	16723	31325
response to hormone	biological process	0.242096	0.784981	0.280505	2	711	74	18175	9725
proteolysis involved in cellular protein catabolic process	biological process	0.241967	0.785082	0.263852	1	378	75	18508	51603
positive regulation of nitrogen compound metabolic process	biological process	0.241159	0.785717	0.302343	4	1319	72	17567	51173
single-organism metabolic process	biological process	0.233996	0.791365	0.34138	14	4087	62	14799	44710
negative regulation of nucleobase-containing compound metabolic process	biological process	0.228264	0.795914	0.287632	3	1040	73	17846	45934
oxidoreductase activity	molecular function	0.228165	0.795993	0.273973	2	728	74	18158	16491
regulation of transcription, DNA-templated	biological process	0.223099	0.800036	0.327976	10	3039	66	15847	6355
developmental process involved in reproduction	biological process	0.222679	0.800372	0.251889	1	396	75	18490	3006
cell junction	cellular component	0.222664	0.800384	0.27137	2	735	74	18151	30054
pattern specification process	biological process	0.221658	0.801189	0.251256	1	397	75	18489	7389
cytoplasm	cellular component	0.221621	0.801219	0.333704	12	3584	64	15302	5737
macromolecular complex	cellular component	0.220869	0.801822	0.340832	15	4386	61	14500	32991
cellular response to hormone stimulus	biological process	0.220643	0.802003	0.250627	1	398	75	18488	32870
regulation of cellular macromolecule biosynthetic process	biological process	0.216801	0.80509	0.329637	11	3326	65	15560	2000112
regulation of RNA biosynthetic process	biological process	0.208164	0.812074	0.324149	10	3075	66	15811	2001141
lipid metabolic process	biological process	0.206235	0.813642	0.278552	3	1074	73	17812	6629
organic hydroxy compound metabolic process	biological process	0.204141	0.815347	0.240385	1	415	75	18471	1901615
organophosphate biosynthetic process	biological process	0.200459	0.818355	0.238095	1	419	75	18467	90407
positive regulation of transcription, DNA-templated	biological process	0.198955	0.819587	0.275482	3	1086	73	17800	45893
monocarboxylic acid metabolic process	biological process	0.195069	0.822778	0.234742	1	425	75	18461	32787
cellular response to endogenous stimulus	biological process	0.191663	0.825585	0.25641	2	778	74	18108	71495
negative regulation of cellular biosynthetic process	biological process	0.189628	0.827267	0.271493	3	1102	73	17784	31327
positive regulation of metabolic process	biological process	0.188052	0.828572	0.305011	7	2288	69	16598	9893
enzyme activator activity	molecular function	0.185594	0.830611	0.228833	1	436	75	18450	8047
immune response-regulating cell surface receptor signaling pathway	biological process	0.183097	0.832687	0.227273	1	439	75	18447	2768
negative regulation of biosynthetic process	biological process	0.180174	0.835125	0.26738	3	1119	73	17767	9890
intracellular	cellular component	0.179998	0.835272	0.250627	2	796	74	18090	5622
regulation of RNA metabolic process	biological process	0.175891	0.838709	0.315358	10	3161	66	15725	51252
positive regulation of RNA biosynthetic process	biological process	0.175882	0.838717	0.265487	3	1127	73	17759	1902680
poly(A) RNA binding	molecular function	0.175882	0.838717	0.265487	3	1127	73	17759	44822
sensory perception	biological process	0.168859	0.844628	0.218341	1	457	75	18429	7600
positive regulation of RNA metabolic process	biological process	0.164572	0.848257	0.260417	3	1149	73	17737	51254
cellular lipid metabolic process	biological process	0.162665	0.849876	0.241838	2	825	74	18061	44255
sequence-specific DNA binding transcription factor activity	molecular function	0.155834	0.855701	0.25641	3	1167	73	17719	3700
nucleic acid binding transcription factor activity	molecular function	0.155362	0.856105	0.256191	3	1168	73	17718	1071
macromolecule metabolic process	biological process	0.149244	0.861359	0.339506	22	6458	54	12428	43170
transition metal ion binding	molecular function	0.147775	0.862625	0.265957	4	1500	72	17386	46914
protein complex	cellular component	0.146785	0.86348	0.314383	12	3805	64	15081	43234
positive regulation of gene expression	biological process	0.146196	0.863988	0.251889	3	1188	73	17698	10628
mitochondrial membrane	cellular component	0.143184	0.866595	0.20202	1	494	75	18392	31966
transcription cofactor activity	molecular function	0.14255	0.867144	0.201613	1	495	75	18391	3712
negative regulation of cell differentiation	biological process	0.136982	0.871986	0.19802	1	504	75	18382	45596
multicellular organismal reproductive process	biological process	0.133989	0.8746	0.196078	1	509	75	18377	48609
organelle part	cellular component	0.133012	0.875455	0.335929	22	6527	54	12359	44422
protein phosphorylation	biological process	0.132811	0.875631	0.195313	1	511	75	18375	6468
regulation of cell differentiation	biological process	0.132181	0.876182	0.245098	3	1221	73	17665	45595
RNA binding	molecular function	0.130089	0.878017	0.258065	4	1546	72	17340	3723
anatomical structure morphogenesis	biological process	0.127799	0.88003	0.242915	3	1232	73	17654	9653
transferase activity	molecular function	0.126356	0.881301	0.267237	5	1866	71	17020	16740
non-membrane-bounded organelle	cellular component	0.125703	0.881877	0.266951	5	1868	71	17018	43228
intracellular non-membrane-bounded organelle	cellular component	0.125703	0.881877	0.266951	5	1868	71	17018	43232
transcription factor binding transcription factor activity	molecular function	0.122688	0.88454	0.188679	1	529	75	18357	989
protein binding transcription factor activity	molecular function	0.12055	0.886433	0.187266	1	533	75	18353	988
peptidyl-amino acid modification	biological process	0.118973	0.887832	0.18622	1	536	75	18350	18193
intracellular organelle part	cellular component	0.116755	0.889803	0.330033	21	6342	55	12544	44446
chromatin organization	biological process	0.111403	0.894578	0.181159	1	551	75	18335	6325
negative regulation of protein metabolic process	biological process	0.108044	0.897588	0.178891	1	558	75	18328	51248
metabolic process	biological process	0.107711	0.897887	0.343603	30	8701	46	10185	8152
organonitrogen compound biosynthetic process	biological process	0.107573	0.898011	0.178571	1	559	75	18327	1901566
positive regulation of nucleobase-containing compound metabolic process	biological process	0.105554	0.899826	0.231303	3	1294	73	17592	45935
reproductive process	biological process	0.102012	0.903019	0.208333	2	958	74	17928	22414
cytoplasmic transport	biological process	0.100758	0.904152	0.173913	1	574	75	18312	16482
cell cycle process	biological process	0.100583	0.90431	0.207469	2	962	74	17924	22402
cytoskeletal part	cellular component	0.0991951	0.905566	0.22779	3	1314	73	17572	44430
intracellular protein transport	biological process	0.0903778	0.913586	0.166667	1	599	75	18287	6886
homeostatic process	biological process	0.0879431	0.915813	0.199601	2	1000	74	17886	42592
negative regulation of cellular macromolecule biosynthetic process	biological process	0.086094	0.917508	0.198413	2	1006	74	17880	2000113
ribonucleoprotein complex	cellular component	0.0763369	0.926504	0.156495	1	638	75	18248	30529
positive regulation of cellular component organization	biological process	0.0731117	0.929497	0.154083	1	648	75	18238	51130
RNA processing	biological process	0.0727965	0.92979	0.153846	1	649	75	18237	6396
negative regulation of macromolecule biosynthetic process	biological process	0.0723428	0.930212	0.189215	2	1055	74	17831	10558
cell projection part	cellular component	0.0715519	0.930948	0.152905	1	653	75	18233	44463
primary metabolic process	biological process	0.0705094	0.931919	0.327126	26	7922	50	10964	44238
organ development	biological process	0.0700599	0.932338	0.187617	2	1064	74	17822	48513
negative regulation of apoptotic process	biological process	0.0685337	0.933762	0.150602	1	663	75	18223	43066
organic substance metabolic process	biological process	0.067627	0.934609	0.328148	27	8201	49	10685	71704
anatomical structure formation involved in morphogenesis	biological process	0.0673628	0.934856	0.149701	1	667	75	18219	48646
negative regulation of programmed cell death	biological process	0.0659283	0.936198	0.148588	1	672	75	18214	43069
interspecies interaction between organisms	biological process	0.0639723	0.938031	0.147059	1	679	75	18207	44419
negative regulation of cell death	biological process	0.0564772	0.945088	0.141044	1	708	75	18178	60548
neurological system process	biological process	0.0559949	0.945544	0.140647	1	710	75	18176	50877
chromosome organization	biological process	0.0545713	0.946891	0.13947	1	716	75	18170	51276
phosphorylation	biological process	0.0541046	0.947333	0.139082	1	718	75	18168	16310
negative regulation of macromolecule metabolic process	biological process	0.0499784	0.95125	0.195695	3	1530	73	17356	10605
sequence-specific DNA binding	molecular function	0.0467688	0.954308	0.132802	1	752	75	18134	43565
membrane-bounded organelle	cellular component	0.045689	0.955339	0.318082	26	8148	50	10738	43227
regulation of cell cycle	biological process	0.043861	0.957087	0.130208	1	767	75	18119	51726
positive regulation of transcription from RNA polymerase II promoter	biological process	0.0429326	0.957976	0.129366	1	772	75	18114	45944
nitrogen compound metabolic process	biological process	0.0393231	0.96144	0.279274	14	4999	62	13887	6807
single organism reproductive process	biological process	0.0352677	0.965347	0.1221	1	818	75	18068	44702
mitochondrial part	cellular component	0.0342292	0.96635	0.121065	1	825	75	18061	44429
heterocyclic compound binding	molecular function	0.0303984	0.970059	0.284853	17	5951	59	12935	1901363
cellular metabolic process	biological process	0.0300222	0.970424	0.30546	24	7833	52	11053	44237
single-organism intracellular transport	biological process	0.0272962	0.973073	0.113766	1	878	75	18008	1902582
organic cyclic compound binding	molecular function	0.0257538	0.974575	0.281364	17	6025	59	12861	97159
negative regulation of transcription, DNA-templated	biological process	0.025602	0.974723	0.111857	1	893	75	17993	45892
macromolecule modification	biological process	0.0248554	0.975451	0.189663	4	2105	72	16781	43412
negative regulation of RNA biosynthetic process	biological process	0.0236075	0.976669	0.109529	1	912	75	17974	1902679
regulation of transcription from RNA polymerase II promoter	biological process	0.0221515	0.978092	0.144613	2	1381	74	17505	6357
cellular developmental process	biological process	0.0210255	0.979194	0.185014	4	2158	72	16728	48869
negative regulation of RNA metabolic process	biological process	0.0205048	0.979704	0.105708	1	945	75	17941	51253
single-organism developmental process	biological process	0.0185154	0.981655	0.233766	9	3841	67	15045	44767
negative regulation of gene expression	biological process	0.0175817	0.982572	0.101833	1	981	75	17905	10629
cellular protein metabolic process	biological process	0.0172204	0.982927	0.194024	5	2572	71	16314	44267
cellular nitrogen compound metabolic process	biological process	0.0133538	0.986735	0.239965	11	4573	65	14313	34641
nucleus	cellular component	0.012836	0.987246	0.239182	11	4588	65	14298	5634
mitochondrion	cellular component	0.0125403	0.987538	0.0942507	1	1060	75	17826	5739
nucleoplasm	cellular component	0.0111236	0.988938	0.0918274	1	1088	75	17798	5654
cellular macromolecule metabolic process	biological process	0.0108082	0.98925	0.256849	15	5825	61	13061	44260
organelle	cellular component	0.0105414	0.989514	0.296834	27	9069	49	9817	43226
protein modification process	biological process	0.0104413	0.989613	0.150225	3	1994	73	16892	36211
cellular protein modification process	biological process	0.0104413	0.989613	0.150225	3	1994	73	16892	6464
intracellular transport	biological process	0.0103413	0.989712	0.0904159	1	1105	75	17781	46907
cellular response to stress	biological process	0.00834472	0.99169	0.0865052	1	1155	75	17731	33554
nucleobase-containing compound metabolic process	biological process	0.00715755	0.992868	0.214643	9	4184	67	14702	6139
intracellular membrane-bounded organelle	cellular component	0.00640145	0.993619	0.265067	19	7149	57	11737	43231
developmental process	biological process	0.00589233	0.994125	0.211268	9	4251	67	14635	32502
anatomical structure development	biological process	0.00529902	0.994715	0.155099	4	2575	72	16311	48856
nucleic acid binding	molecular function	0.00446294	0.995547	0.198511	8	4022	68	14864	3676
heterocycle metabolic process	biological process	0.00422893	0.99578	0.205855	9	4363	67	14523	46483
cellular aromatic compound metabolic process	biological process	0.00404216	0.995966	0.205152	9	4378	67	14508	6725
nuclear part	cellular component	0.00327335	0.996732	0.129366	3	2316	73	16570	44428
RNA metabolic process	biological process	0.00307673	0.996928	0.16072	5	3106	71	15780	16070
intracellular part	cellular component	0.00249411	0.997509	0.310559	39	12519	37	6367	44424
biosynthetic process	biological process	0.0020491	0.997953	0.17762	7	3934	69	14952	9058
organic cyclic compound metabolic process	biological process	0.002003	0.997999	0.195016	9	4606	67	14280	1901360
cell differentiation	biological process	0.0017866	0.998215	0.0661376	1	1511	75	17375	30154
organic substance biosynthetic process	biological process	0.000803323	0.999197	0.15528	6	3858	70	15028	1901576
transcription, DNA-templated	biological process	0.000737272	0.999263	0.0887311	2	2252	74	16634	6351
intracellular organelle	cellular component	0.000637203	0.999363	0.242601	20	8224	56	10662	43229
cellular macromolecule biosynthetic process	biological process	0.000610186	0.99939	0.108696	3	2757	73	16129	34645
nucleic acid metabolic process	biological process	0.000502126	0.999498	0.138007	5	3618	71	15268	90304
RNA biosynthetic process	biological process	0.000356063	0.999644	0.0823045	2	2428	74	16458	32774
DNA binding	molecular function	0.000338057	0.999662	0.0819001	2	2440	74	16446	3677
cellular biosynthetic process	biological process	0.00031505	0.999685	0.133404	5	3743	71	15143	44249
macromolecule biosynthetic process	biological process	0.000300045	0.9997	0.102076	3	2936	73	15950	9059
nucleobase-containing compound biosynthetic process	biological process	0.000135009	0.999865	0.0752162	2	2657	74	16229	34654
heterocycle biosynthetic process	biological process	9.90049e-05	0.999901	0.0732332	2	2729	74	16157	18130
aromatic compound biosynthetic process	biological process	9.90049e-05	0.999901	0.0731797	2	2731	74	16155	19438
cellular nitrogen compound biosynthetic process	biological process	7.90031e-05	0.999921	0.0718391	2	2782	74	16104	44271
organic cyclic compound biosynthetic process	biological process	5.90017e-05	0.999941	0.0701754	2	2848	74	16038	1901362
